# Supplementary material for: Crocus sativus L.-derived lauric acid-functionalized gold nanoparticles induce ferroptosis in HeLa cells and reverse M2 macrophage polarization via the PGE2/EP2/cAMP-PKA signaling pathway: a network pharmacology-based study
Source: Front Pharmacol. 2026 Jul 7;17:1863160. doi: 10.3389/fphar.2026.1863160 (PMC13385061; doi:10.3389/fphar.2026.1863160)
Supplement: Supplementary file 1 [file DataSheet1.xlsx]

## Sheet: Sheet1
Compounds	Gene_name	Source
Isorhamnetin	HMOX1	STITCH
Isorhamnetin	PON2	STITCH
Isorhamnetin	MTRR	STITCH
Isorhamnetin	ABCB1	STITCH
Isorhamnetin	AKT1	STITCH
Isorhamnetin	NOS3	STITCH
Isorhamnetin	SOX2	STITCH
Isorhamnetin	NOS2	STITCH
Isorhamnetin	PRKCD	STITCH
Isorhamnetin	NOS1	STITCH
Isorhamnetin	TYW1	STITCH
Isorhamnetin	MAPK8	STITCH
Isorhamnetin	NDOR1	STITCH
Isorhamnetin	CYP1A1	STITCH
Isorhamnetin	ABCC1	STITCH
Isorhamnetin	MAPK9	STITCH
Isorhamnetin	POR	STITCH
Kaempferide	PTN	STITCH
Kaempferide	PTN	STITCH
Kaempferide	CYP1A2	STITCH
Kaempferide	CYP1A2	STITCH
Kaempferide	CYP1A1	STITCH
Kaempferide	CYP1A1	STITCH
Kaempferide	GMPS	STITCH
Kaempferide	GMPS	STITCH
Kaempferol	HSD17B2	STITCH
Kaempferol	HSD17B2	STITCH
Kaempferol	ESR1	STITCH
Kaempferol	ESR1	STITCH
Kaempferol	MAPK1	STITCH
Kaempferol	MAPK1	STITCH
Kaempferol	HMOX1	STITCH
Kaempferol	HMOX1	STITCH
Kaempferol	NFKBIA	STITCH
Kaempferol	NFKBIA	STITCH
Kaempferol	MMP2	STITCH
Kaempferol	MMP2	STITCH
Kaempferol	CCL2	STITCH
Kaempferol	CCL2	STITCH
Kaempferol	IL2	STITCH
Kaempferol	IL2	STITCH
Kaempferol	CAT	STITCH
Kaempferol	CAT	STITCH
Kaempferol	AHR	STITCH
Kaempferol	AHR	STITCH
Kaempferol	ALOX12	STITCH
Kaempferol	ALOX12	STITCH
Kaempferol	UGT2A3	STITCH
Kaempferol	UGT2A3	STITCH
Kaempferol	MAPK3	STITCH
Kaempferol	MAPK3	STITCH
Kaempferol	NOX4	STITCH
Kaempferol	NOX4	STITCH
Kaempferol	STAT3	STITCH
Kaempferol	STAT3	STITCH
Kaempferol	MTRR	STITCH
Kaempferol	MTRR	STITCH
Kaempferol	UGT2B10	STITCH
Kaempferol	UGT2B10	STITCH
Kaempferol	ABCB1	STITCH
Kaempferol	ABCB1	STITCH
Kaempferol	SQLE	STITCH
Kaempferol	SQLE	STITCH
Kaempferol	CDK2	STITCH
Kaempferol	CDK2	STITCH
Kaempferol	RB1	STITCH
Kaempferol	RB1	STITCH
Kaempferol	TP53	STITCH
Kaempferol	TP53	STITCH
Kaempferol	AKT1	STITCH
Kaempferol	AKT1	STITCH
Kaempferol	UGT3A1	STITCH
Kaempferol	UGT3A1	STITCH
Kaempferol	ATM	STITCH
Kaempferol	ATM	STITCH
Kaempferol	UGT3A2	STITCH
Kaempferol	UGT3A2	STITCH
Kaempferol	ITGA2	STITCH
Kaempferol	ITGA2	STITCH
Kaempferol	CSF2	STITCH
Kaempferol	CSF2	STITCH
Kaempferol	TNFRSF11B	STITCH
Kaempferol	TNFRSF11B	STITCH
Kaempferol	NOS3	STITCH
Kaempferol	NOS3	STITCH
Kaempferol	UGT1A6	STITCH
Kaempferol	UGT1A6	STITCH
Kaempferol	UGT2B7	STITCH
Kaempferol	UGT2B7	STITCH
Kaempferol	UGT1A1	STITCH
Kaempferol	UGT1A1	STITCH
Kaempferol	UGT2B4	STITCH
Kaempferol	UGT2B4	STITCH
Kaempferol	CASP3	STITCH
Kaempferol	CASP3	STITCH
Kaempferol	UGT8	STITCH
Kaempferol	UGT8	STITCH
Kaempferol	UGT2B17	STITCH
Kaempferol	UGT2B17	STITCH
Kaempferol	NCOA1	STITCH
Kaempferol	NCOA1	STITCH
Kaempferol	MMP1	STITCH
Kaempferol	MMP1	STITCH
Kaempferol	CYP2B6	STITCH
Kaempferol	CYP2B6	STITCH
Kaempferol	NOS2	STITCH
Kaempferol	NOS2	STITCH
Kaempferol	UPP1	STITCH
Kaempferol	UPP1	STITCH
Kaempferol	CASP9	STITCH
Kaempferol	CASP9	STITCH
Kaempferol	COQ6	STITCH
Kaempferol	COQ6	STITCH
Kaempferol	UGT2B28	STITCH
Kaempferol	UGT2B28	STITCH
Kaempferol	NR1I2	STITCH
Kaempferol	NR1I2	STITCH
Kaempferol	NOS1	STITCH
Kaempferol	NOS1	STITCH
Kaempferol	CYP3A4	STITCH
Kaempferol	CYP3A4	STITCH
Kaempferol	UGT2B15	STITCH
Kaempferol	UGT2B15	STITCH
Kaempferol	CYP1A2	STITCH
Kaempferol	CYP1A2	STITCH
Kaempferol	PTGES	STITCH
Kaempferol	PTGES	STITCH
Kaempferol	UGT1A10	STITCH
Kaempferol	UGT1A10	STITCH
Kaempferol	ESR2	STITCH
Kaempferol	ESR2	STITCH
Kaempferol	UGT1A9	STITCH
Kaempferol	UGT1A9	STITCH
Kaempferol	SRC	STITCH
Kaempferol	SRC	STITCH
Kaempferol	TYW1	STITCH
Kaempferol	TYW1	STITCH
Kaempferol	STAT1	STITCH
Kaempferol	STAT1	STITCH
Kaempferol	KMO	STITCH
Kaempferol	KMO	STITCH
Kaempferol	NR1I3	STITCH
Kaempferol	NR1I3	STITCH
Kaempferol	CHUK	STITCH
Kaempferol	CHUK	STITCH
Kaempferol	JUN	STITCH
Kaempferol	JUN	STITCH
Kaempferol	NDOR1	STITCH
Kaempferol	NDOR1	STITCH
Kaempferol	UGT1A4	STITCH
Kaempferol	UGT1A4	STITCH
Kaempferol	UGT1A5	STITCH
Kaempferol	UGT1A5	STITCH
Kaempferol	UGT1A7	STITCH
Kaempferol	UGT1A7	STITCH
Kaempferol	UGT1A8	STITCH
Kaempferol	UGT1A8	STITCH
Kaempferol	H2AX	STITCH
Kaempferol	H2AX	STITCH
Kaempferol	XDH	STITCH
Kaempferol	XDH	STITCH
Kaempferol	RPS6KA3	STITCH
Kaempferol	RPS6KA3	STITCH
Kaempferol	CYP1A1	STITCH
Kaempferol	CYP1A1	STITCH
Kaempferol	CDK1	STITCH
Kaempferol	CDK1	STITCH
Kaempferol	GSTP1	STITCH
Kaempferol	GSTP1	STITCH
Kaempferol	ABCC1	STITCH
Kaempferol	ABCC1	STITCH
Kaempferol	UGT2B11	STITCH
Kaempferol	UGT2B11	STITCH
Kaempferol	IGF2	STITCH
Kaempferol	IGF2	STITCH
Kaempferol	SLC2A1	STITCH
Kaempferol	SLC2A1	STITCH
Kaempferol	UGT1A3	STITCH
Kaempferol	UGT1A3	STITCH
Kaempferol	POR	STITCH
Kaempferol	POR	STITCH
Kaempferol	DIO2	STITCH
Kaempferol	DIO2	STITCH
Heliettin	GAPDHS	STITCH
Heliettin	GAPDH	STITCH
Heliettin	PNMA8B	STITCH
globulol	AMPD2	STITCH
globulol	ADA2	STITCH
globulol	PLAAT5	STITCH
globulol	TOX2	STITCH
globulol	ADA	STITCH
globulol	AMPD3	STITCH
globulol	MAPDA	STITCH
globulol	AMPD1	STITCH
Safranal	SETD1A	STITCH
Safranal	SPICE1	STITCH
Safranal	FOS	STITCH
(7aR)-4,4,7a-trimethyl-6,7-dihydro-5H-benzofuran-2-one	HACL2	STITCH
(7aR)-4,4,7a-trimethyl-6,7-dihydro-5H-benzofuran-2-one	HACL1	STITCH
Tyrosol	AHCY	STITCH
Tyrosol	METTL3	STITCH
Tyrosol	ADH1B	STITCH
Tyrosol	AHCYL2	STITCH
Tyrosol	MAOA	STITCH
Tyrosol	UBQLN3	STITCH
Tyrosol	AHCYL1	STITCH
Tyrosol	ADH6	STITCH
Abiol	CA12	STITCH
Abiol	ESR1	STITCH
Abiol	CERS4	STITCH
Abiol	CERS2	STITCH
Abiol	CERS3	STITCH
Abiol	WRN	STITCH
Abiol	LGALS4	STITCH
Abiol	CERS6	STITCH
Abiol	EXD2	STITCH
Abiol	MSRA	STITCH
Abiol	CERS5	STITCH
Abiol	MDH2	STITCH
Abiol	CA7	STITCH
Abiol	INS-IGF2	STITCH
Pyridin-3-yl-methanol	MCM5	STITCH
Pyridin-3-yl-methanol	HHEX	STITCH
Pyridin-3-yl-methanol	MRPL9	STITCH
Pyridin-3-yl-methanol	RPL5	STITCH
Pyridin-3-yl-methanol	POLD2	STITCH
Pyridin-3-yl-methanol	RPS15	STITCH
Linalool	TRPA1	STITCH
Linalool	MTRR	STITCH
Linalool	TP53	STITCH
Linalool	HMGCR	STITCH
Linalool	NOS3	STITCH
Linalool	TRPM8	STITCH
Linalool	NOS2	STITCH
Linalool	NOS1	STITCH
Linalool	TYW1	STITCH
Linalool	NDOR1	STITCH
Linalool	POR	STITCH
Safrole	STS	STITCH
Safrole	CYP2E1	STITCH
Safrole	SPICE1	STITCH
Safrole	CYP2A6	STITCH
Safrole	CASP3	STITCH
Safrole	CASP9	STITCH
Safrole	CYP3A4	STITCH
Safrole	CYP1A2	STITCH
Safrole	REV3L	STITCH
Safrole	POLD1	STITCH
Lauric acid	UTS2	STITCH
Lauric acid	GNA11	STITCH
Lauric acid	P2RY10	STITCH
Lauric acid	BDKRB1	STITCH
Lauric acid	PROKR2	STITCH
Lauric acid	OXT	STITCH
Lauric acid	MLNR	STITCH
Lauric acid	FA2H	STITCH
Lauric acid	DECR1	STITCH
Lauric acid	GNRHR	STITCH
Lauric acid	LTF	STITCH
Lauric acid	APOB	STITCH
Lauric acid	KISS1R	STITCH
Lauric acid	RGS2	STITCH
Lauric acid	ACOT2	STITCH
Lauric acid	KALRN	STITCH
Lauric acid	GHSR	STITCH
Lauric acid	GNRH2	STITCH
Lauric acid	FFAR2	STITCH
Lauric acid	FFAR1	STITCH
Lauric acid	F2RL3	STITCH
Lauric acid	MCHR1	STITCH
Lauric acid	CYP2E1	STITCH
Lauric acid	NMUR2	STITCH
Lauric acid	CHRM3	STITCH
Lauric acid	NTS	STITCH
Lauric acid	GRP	STITCH
Lauric acid	ANXA1	STITCH
Lauric acid	NMBR	STITCH
Lauric acid	HTR2B	STITCH
Lauric acid	TLR2	STITCH
Lauric acid	PLCB2	STITCH
Lauric acid	CYP2C9	STITCH
Lauric acid	PPIG	STITCH
Lauric acid	GNA15	STITCH
Lauric acid	PIK3CA	STITCH
Lauric acid	NMU	STITCH
Lauric acid	NPFF	STITCH
Lauric acid	GPR65	STITCH
Lauric acid	PROK1	STITCH
Lauric acid	GPR17	STITCH
Lauric acid	AGTR1	STITCH
Lauric acid	HTR2C	STITCH
Lauric acid	GNRH1	STITCH
Lauric acid	PAEP	STITCH
Lauric acid	NPFFR1	STITCH
Lauric acid	PLCB3	STITCH
Lauric acid	OXSM	STITCH
Lauric acid	ACSL1	STITCH
Lauric acid	MCHR2	STITCH
Lauric acid	CYSLTR2	STITCH
Lauric acid	GRM1	STITCH
Lauric acid	LY96	STITCH
Lauric acid	APP	STITCH
Lauric acid	GNAQ	STITCH
Lauric acid	PTGER1	STITCH
Lauric acid	HCRT	STITCH
Lauric acid	CCKAR	STITCH
Lauric acid	PROK2	STITCH
Lauric acid	ALB	STITCH
Lauric acid	ADH5	STITCH
Lauric acid	F2RL2	STITCH
Lauric acid	F2RL1	STITCH
Lauric acid	AVPR1A	STITCH
Lauric acid	TAC3	STITCH
Lauric acid	PTAFR	STITCH
Lauric acid	TACR3	STITCH
Lauric acid	TRH	STITCH
Lauric acid	TACR1	STITCH
Lauric acid	NTSR2	STITCH
Lauric acid	PROKR1	STITCH
Lauric acid	P2RY1	STITCH
Lauric acid	NMUR1	STITCH
Lauric acid	GRM5	STITCH
Lauric acid	MYO1B	STITCH
Lauric acid	CHRM1	STITCH
Lauric acid	CXCL8	STITCH
Lauric acid	ADRA1B	STITCH
Lauric acid	LTB4R	STITCH
Lauric acid	NPFFR2	STITCH
Lauric acid	PCSK1	STITCH
Lauric acid	GPRC6A	STITCH
Lauric acid	P2RY6	STITCH
Lauric acid	TRHR	STITCH
Lauric acid	P2RY2	STITCH
Lauric acid	XCR1	STITCH
Lauric acid	CYP4A11	STITCH
Lauric acid	ACOT1	STITCH
Lauric acid	GRK2	STITCH
Lauric acid	HNF4A	STITCH
Lauric acid	EDNRA	STITCH
Lauric acid	GLTP	STITCH
Lauric acid	CD55	STITCH
Lauric acid	USP9X	STITCH
Lauric acid	GPR4	STITCH
Lauric acid	TAC1	STITCH
Lauric acid	F2R	STITCH
Lauric acid	ACOT4	STITCH
Lauric acid	UTS2R	STITCH
Lauric acid	OXTR	STITCH
Lauric acid	CYP2B6	STITCH
Lauric acid	LPAR5	STITCH
Lauric acid	FFAR3	STITCH
Lauric acid	GPR132	STITCH
Lauric acid	GAST	STITCH
Lauric acid	PMCH	STITCH
Lauric acid	RGS19	STITCH
Lauric acid	CYP4Z1	STITCH
Lauric acid	GNG2	STITCH
Lauric acid	CCKBR	STITCH
Lauric acid	ARHGEF25	STITCH
Lauric acid	CCK	STITCH
Lauric acid	UNC119	STITCH
Lauric acid	EDN3	STITCH
Lauric acid	PLCB1	STITCH
Lauric acid	ATG101	STITCH
Lauric acid	TRIO	STITCH
Lauric acid	FPR2	STITCH
Lauric acid	UTS2B	STITCH
Lauric acid	CYB5A	STITCH
Lauric acid	LPAR6	STITCH
Lauric acid	QRFP	STITCH
Lauric acid	SAA1	STITCH
Lauric acid	GM2A	STITCH
Lauric acid	GIP	STITCH
Lauric acid	ACSL3	STITCH
Lauric acid	LPAR1	STITCH
Lauric acid	NPSR1	STITCH
Lauric acid	AGT	STITCH
Lauric acid	KISS1	STITCH
Lauric acid	RGS18	STITCH
Lauric acid	PTGS2	STITCH
Lauric acid	XCL1	STITCH
Lauric acid	XCL2	STITCH
Lauric acid	ECHS1	STITCH
Lauric acid	SCD	STITCH
Lauric acid	NTSR1	STITCH
Lauric acid	LPAR3	STITCH
Lauric acid	PTGFR	STITCH
Lauric acid	HCRTR2	STITCH
Lauric acid	CYP4A22	STITCH
Lauric acid	OPN4	STITCH
Lauric acid	EDN2	STITCH
Lauric acid	CYSLTR1	STITCH
Lauric acid	TACR2	STITCH
Lauric acid	HCRTR1	STITCH
Lauric acid	TLR4	STITCH
Lauric acid	PLA2G2A	STITCH
Lauric acid	GNA14	STITCH
Lauric acid	NMS	STITCH
Lauric acid	EDNRB	STITCH
Lauric acid	ACOT7	STITCH
Lauric acid	OLAH	STITCH
Lauric acid	SCNN1D	STITCH
Lauric acid	EDN1	STITCH
Lauric acid	ADRA1D	STITCH
Lauric acid	GRPR	STITCH
Lauric acid	AVP	STITCH
Lauric acid	ADRA1A	STITCH
Lauric acid	VLDLR	STITCH
Lauric acid	CHRM5	STITCH
Lauric acid	GRK5	STITCH
Lauric acid	QRFPR	STITCH
Lauric acid	NMB	STITCH
Lauric acid	HRH1	STITCH
Lauric acid	NPS	STITCH
Lauric acid	GCGR	STITCH
Lauric acid	RELA	STITCH
Lauric acid	LPAR2	STITCH
Lauric acid	GCG	STITCH
Lauric acid	MLN	STITCH
Lauric acid	TBXA2R	STITCH
Lauric acid	C4A	STITCH
Lauric acid	C4B	STITCH
Lauric acid	UGT1A3	STITCH
Lauric acid	CASR	STITCH
Lauric acid	UBR5	STITCH
Lauric acid	LTB4R2	STITCH
Lauric acid	GPR68	STITCH
Myristicin	RABGGTA	STITCH
Myristicin	HPGDS	STITCH
Myristicin	CASP3	STITCH
Myristicin	CYP1A2	STITCH
Myristicin	PARP1	STITCH
Myristicin	CYP1A1	STITCH
NCA	FKBP4	STITCH
NCA	PRSS21	STITCH
NCA	KLK14	STITCH
NCA	PRSS22	STITCH
NCA	SIRT4	STITCH
NCA	XYLB	STITCH
NCA	TPSD1	STITCH
NCA	SIRT1	STITCH
NCA	ACR	STITCH
NCA	CTSG	STITCH
NCA	GZMH	STITCH
NCA	GZMB	STITCH
NCA	F9	STITCH
NCA	PRSS54	STITCH
NCA	PLAT	STITCH
NCA	GML	STITCH
NCA	HGF	STITCH
NCA	NAMPT	STITCH
NCA	RLN1	STITCH
NCA	CD38	STITCH
NCA	HSPA8	STITCH
NCA	PARP11	STITCH
NCA	ART4	STITCH
NCA	TBP	STITCH
NCA	GZMK	STITCH
NCA	LTF	STITCH
NCA	AZU1	STITCH
NCA	PROC	STITCH
NCA	PRTN3	STITCH
NCA	TPSG1	STITCH
NCA	ZC3HAV1	STITCH
NCA	HSPB1	STITCH
NCA	SIRT2	STITCH
NCA	KLK12	STITCH
NCA	CMA1	STITCH
NCA	PARP2	STITCH
NCA	ART1	STITCH
NCA	F12	STITCH
NCA	DNAJB1	STITCH
NCA	RRP8	STITCH
NCA	CBLIF	STITCH
NCA	PARP16	STITCH
NCA	SMAD2	STITCH
NCA	DNAJB6	STITCH
NCA	AXIN1	STITCH
NCA	HPN	STITCH
NCA	PARP12	STITCH
NCA	ELANE	STITCH
NCA	TAF1B	STITCH
NCA	GZMM	STITCH
NCA	KLKB1	STITCH
NCA	PPARGC1A	STITCH
NCA	BST1	STITCH
NCA	C1RL	STITCH
NCA	PTGR2	STITCH
NCA	PRSS36	STITCH
NCA	RPS27A	STITCH
NCA	CORIN	STITCH
NCA	GZMA	STITCH
NCA	HABP2	STITCH
NCA	ST14	STITCH
NCA	PRSS53	STITCH
NCA	PARP8	STITCH
NCA	TMPRSS11D	STITCH
NCA	TMPRSS15	STITCH
NCA	PARP6	STITCH
NCA	CELA3A	STITCH
NCA	PDXK	STITCH
NCA	CELA1	STITCH
NCA	PRSS33	STITCH
NCA	TIPARP	STITCH
NCA	MASP1	STITCH
NCA	MELTF	STITCH
NCA	PRSS12	STITCH
NCA	TNFRSF21	STITCH
NCA	PRSS37	STITCH
NCA	C2	STITCH
NCA	TMPRSS5	STITCH
NCA	NNMT	STITCH
NCA	KLK1	STITCH
NCA	HSPB2	STITCH
NCA	BCL2L1	STITCH
NCA	AXIN2	STITCH
NCA	CTRB2	STITCH
NCA	UBB	STITCH
NCA	PRSS27	STITCH
NCA	TMPRSS11E	STITCH
NCA	F2	STITCH
NCA	PRSS1	STITCH
NCA	PLG	STITCH
NCA	KLK6	STITCH
NCA	HSPA6	STITCH
NCA	CCAR2	STITCH
NCA	CASP3	STITCH
NCA	RPL4	STITCH
NCA	TNKS	STITCH
NCA	KLK10	STITCH
NCA	KLK2	STITCH
NCA	KLK3	STITCH
NCA	TAF1D	STITCH
NCA	HSPH1	STITCH
NCA	PRSS8	STITCH
NCA	EDC3	STITCH
NCA	LPA	STITCH
NCA	PARP10	STITCH
NCA	KLK4	STITCH
NCA	PRSS50	STITCH
NCA	OVCH1	STITCH
NCA	TAF1A	STITCH
NCA	PRSS57	STITCH
NCA	C1S	STITCH
NCA	SIRT7	STITCH
NCA	TMPRSS11B	STITCH
NCA	CFD	STITCH
NCA	SMAD3	STITCH
NCA	PRSS55	STITCH
NCA	RPS19BP1	STITCH
NCA	TMPRSS11A	STITCH
NCA	TMPRSS6	STITCH
NCA	SIRT6	STITCH
NCA	KLK5	STITCH
NCA	CELA3B	STITCH
NCA	EIF4EBP1	STITCH
NCA	SMAD4	STITCH
NCA	TPSAB1	STITCH
NCA	UBC	STITCH
NCA	CRYBA4	STITCH
NCA	ART3	STITCH
NCA	HP	STITCH
NCA	TMPRSS11F	STITCH
NCA	SERPINH1	STITCH
NCA	CELA2A	STITCH
NCA	ART5	STITCH
NCA	PARP9	STITCH
NCA	PRSS3	STITCH
NCA	CTRB1	STITCH
NCA	PNP	STITCH
NCA	MTOR	STITCH
NCA	PRSS38	STITCH
NCA	PARP1	STITCH
NCA	MRPL18	STITCH
NCA	NAXE	STITCH
NCA	RNF146	STITCH
NCA	CHUK	STITCH
NCA	TNKS2	STITCH
NCA	COL4A6	STITCH
NCA	PLAU	STITCH
NCA	PROZ	STITCH
NCA	F10	STITCH
NCA	F7	STITCH
NCA	HSPA1B	STITCH
NCA	HSPA1A	STITCH
NCA	CELA2B	STITCH
NCA	CTRC	STITCH
NCA	MTHFR	STITCH
NCA	SUV39H1	STITCH
NCA	NMNAT1	STITCH
NCA	SIRT5	STITCH
NCA	PARP4	STITCH
NCA	SIRT3	STITCH
NCA	HGFAC	STITCH
NCA	KLK8	STITCH
NCA	KLK7	STITCH
NCA	CFI	STITCH
NCA	SLC30A5	STITCH
NCA	TMPRSS12	STITCH
NCA	TMPRSS2	STITCH
NCA	PARP3	STITCH
NCA	MASP2	STITCH
NCA	RELA	STITCH
NCA	F11	STITCH
NCA	TF	STITCH
NCA	UXS1	STITCH
NCA	UBA52	STITCH
NCA	PRSS48	STITCH
NCA	NAPRT	STITCH
NCA	TMPRSS7	STITCH
NCA	MST1	STITCH
NCA	TMPRSS4	STITCH
NCA	CFB	STITCH
NCA	PARP15	STITCH
NCA	PARP14	STITCH
NCA	YJEFN3	STITCH
NCA	HSF1	STITCH
NCA	TMPRSS13	STITCH
NCA	HPR	STITCH
NCA	PRSS58	STITCH
NCA	CTRL	STITCH
NCA	KLK15	STITCH
NCA	DEDD2	STITCH
NCA	KLK13	STITCH
NCA	KLK11	STITCH
Octanoic acid	NDUFAB1	STITCH
Octanoic acid	HSD17B10	STITCH
Octanoic acid	PQBP1	STITCH
Octanoic acid	SPCS1	STITCH
Octanoic acid	GHSR	STITCH
Octanoic acid	ACADS	STITCH
Octanoic acid	ACSBG1	STITCH
Octanoic acid	SPCS2	STITCH
Octanoic acid	SEC11A	STITCH
Octanoic acid	PAEP	STITCH
Octanoic acid	OXSM	STITCH
Octanoic acid	ACSL1	STITCH
Octanoic acid	ACSL6	STITCH
Octanoic acid	SOAT2	STITCH
Octanoic acid	PCSK1	STITCH
Octanoic acid	LIPT2	STITCH
Octanoic acid	ACAD9	STITCH
Octanoic acid	MBOAT4	STITCH
Octanoic acid	GLTP	STITCH
Octanoic acid	GHRL	STITCH
Octanoic acid	ACSL4	STITCH
Octanoic acid	ACACB	STITCH
Octanoic acid	ALDH3A2	STITCH
Octanoic acid	ALDH9A1	STITCH
Octanoic acid	ACSL5	STITCH
Octanoic acid	ACADVL	STITCH
Octanoic acid	ACSL3	STITCH
Octanoic acid	SOAT1	STITCH
Octanoic acid	SDHD	STITCH
Octanoic acid	ALDH1B1	STITCH
Octanoic acid	AVP	STITCH
Octanoic acid	HADHA	STITCH
Octanoic acid	PITRM1	STITCH
Octanoic acid	ACADM	STITCH
Octanoic acid	IAH1	STITCH
Octanoic acid	SPCS3	STITCH
Octanoic acid	SEC11C	STITCH
Benzoic acid	CYP26B1	STITCH
Benzoic acid	OTC	STITCH
Benzoic acid	SIRT4	STITCH
Benzoic acid	ESR1	STITCH
Benzoic acid	RGS17	STITCH
Benzoic acid	SIRT1	STITCH
Benzoic acid	GSTZ1	STITCH
Benzoic acid	CST4	STITCH
Benzoic acid	ACSM2A	STITCH
Benzoic acid	DECR1	STITCH
Benzoic acid	CYP4F3	STITCH
Benzoic acid	CYP4F2	STITCH
Benzoic acid	ABHD11	STITCH
Benzoic acid	CYP26A1	STITCH
Benzoic acid	MPO	STITCH
Benzoic acid	DAO	STITCH
Benzoic acid	IYD	STITCH
Benzoic acid	EHHADH	STITCH
Benzoic acid	RGS2	STITCH
Benzoic acid	GDA	STITCH
Benzoic acid	ACYP1	STITCH
Benzoic acid	CAT	STITCH
Benzoic acid	RAB9B	STITCH
Benzoic acid	SOX9	STITCH
Benzoic acid	CYP4F11	STITCH
Benzoic acid	SIRT2	STITCH
Benzoic acid	CDY2A	STITCH
Benzoic acid	PGLS	STITCH
Benzoic acid	ASS1	STITCH
Benzoic acid	RGN	STITCH
Benzoic acid	ACSS2	STITCH
Benzoic acid	RIDA	STITCH
Benzoic acid	RGS8	STITCH
Benzoic acid	RGS3	STITCH
Benzoic acid	SDCBP	STITCH
Benzoic acid	LYZ	STITCH
Benzoic acid	CYP46A1	STITCH
Benzoic acid	SCPEP1	STITCH
Benzoic acid	AXIN1	STITCH
Benzoic acid	RGS9	STITCH
Benzoic acid	TEP1	STITCH
Benzoic acid	PRDX1	STITCH
Benzoic acid	ASPA	STITCH
Benzoic acid	IL1A	STITCH
Benzoic acid	NOA1	STITCH
Benzoic acid	BCHE	STITCH
Benzoic acid	RAB7A	STITCH
Benzoic acid	CPVL	STITCH
Benzoic acid	PRDX5	STITCH
Benzoic acid	METTL21C	STITCH
Benzoic acid	CYP4F22	STITCH
Benzoic acid	EPHX1	STITCH
Benzoic acid	ABHD10	STITCH
Benzoic acid	ABHD14A	STITCH
Benzoic acid	CA2	STITCH
Benzoic acid	TBC1D31	STITCH
Benzoic acid	ACSM3	STITCH
Benzoic acid	GSTT2B	STITCH
Benzoic acid	NAGS	STITCH
Benzoic acid	GNPDA2	STITCH
Benzoic acid	RGS20	STITCH
Benzoic acid	METTL27	STITCH
Benzoic acid	NDRG2	STITCH
Benzoic acid	PTER	STITCH
Benzoic acid	ECI1	STITCH
Benzoic acid	ACSM1	STITCH
Benzoic acid	AXIN2	STITCH
Benzoic acid	GUSB	STITCH
Benzoic acid	CDY1	STITCH
Benzoic acid	CDY1B	STITCH
Benzoic acid	YWHAZ	STITCH
Benzoic acid	CYP4A11	STITCH
Benzoic acid	GNPDA1	STITCH
Benzoic acid	ACSS1	STITCH
Benzoic acid	CES2	STITCH
Benzoic acid	RGS5	STITCH
Benzoic acid	WSB2	STITCH
Benzoic acid	NDRG1	STITCH
Benzoic acid	CYP4F12	STITCH
Benzoic acid	AACS	STITCH
Benzoic acid	ACSM2B	STITCH
Benzoic acid	ACSM5	STITCH
Benzoic acid	SIRT7	STITCH
Benzoic acid	PPME1	STITCH
Benzoic acid	WDR5B	STITCH
Benzoic acid	SERHL2	STITCH
Benzoic acid	EEF1G	STITCH
Benzoic acid	RGS19	STITCH
Benzoic acid	CYP4Z1	STITCH
Benzoic acid	GSTA1	STITCH
Benzoic acid	SIRT6	STITCH
Benzoic acid	LIPA	STITCH
Benzoic acid	RGS12	STITCH
Benzoic acid	CFAP52	STITCH
Benzoic acid	GLYAT	STITCH
Benzoic acid	DLK1	STITCH
Benzoic acid	PRMT7	STITCH
Benzoic acid	ESR2	STITCH
Benzoic acid	NDRG3	STITCH
Benzoic acid	ENOSF1	STITCH
Benzoic acid	WDR88	STITCH
Benzoic acid	CYP20A1	STITCH
Benzoic acid	WDR5	STITCH
Benzoic acid	HIBCH	STITCH
Benzoic acid	CES1	STITCH
Benzoic acid	SOX10	STITCH
Benzoic acid	ABHD14B	STITCH
Benzoic acid	RGS7	STITCH
Benzoic acid	RGS1	STITCH
Benzoic acid	RGS18	STITCH
Benzoic acid	RGS16	STITCH
Benzoic acid	ECHS1	STITCH
Benzoic acid	RGS10	STITCH
Benzoic acid	SLC16A1	STITCH
Benzoic acid	ECHDC2	STITCH
Benzoic acid	CYP4A22	STITCH
Benzoic acid	CYP4X1	STITCH
Benzoic acid	CYP4B1	STITCH
Benzoic acid	LIPJ	STITCH
Benzoic acid	CTSA	STITCH
Benzoic acid	APEX2	STITCH
Benzoic acid	F10	STITCH
Benzoic acid	AUH	STITCH
Benzoic acid	H6PD	STITCH
Benzoic acid	NDUFAF5	STITCH
Benzoic acid	CYP4V2	STITCH
Benzoic acid	NR0B1	STITCH
Benzoic acid	SIRT5	STITCH
Benzoic acid	EDN1	STITCH
Benzoic acid	EEF1E1	STITCH
Benzoic acid	ECI2	STITCH
Benzoic acid	HADHA	STITCH
Benzoic acid	SIRT3	STITCH
Benzoic acid	CDY2B	STITCH
Benzoic acid	PRB2	STITCH
Benzoic acid	ALKBH8	STITCH
Benzoic acid	RGS13	STITCH
Benzoic acid	NDRG4	STITCH
Benzoic acid	LIPF	STITCH
Benzoic acid	ACYP2	STITCH
Benzoic acid	GNE	STITCH
Benzoic acid	PAFAH1B1	STITCH
Benzoic acid	EEF1E1-BLOC1S5	STITCH
Benzoic acid	CDYL	STITCH
Benzoic acid	RGS11	STITCH
Benzoic acid	ACSM4	STITCH
Benzoic acid	LIPK	STITCH
Benzoic acid	LIPM	STITCH
Benzoic acid	LIPN	STITCH
Benzoic acid	RGS14	STITCH
Benzoic acid	ABHD5	STITCH
Benzoic acid	RGS4	STITCH
Benzoic acid	NLE1	STITCH
Benzoic acid	ABHD4	STITCH
Benzoic acid	RAB9A	STITCH
Benzoic acid	RGS21	STITCH
Benzoic acid	CES5A	STITCH
Benzoic acid	TRMT9B	STITCH
Benzoic acid	ECHDC1	STITCH
Benzoic acid	APAF1	STITCH
Benzoic acid	ACSS3	STITCH
Benzoic acid	RGS6	STITCH
Benzoic acid	ANTKMT	STITCH
Adenine nucleoside	USH1C	STITCH
Adenine nucleoside	MRI1	STITCH
Adenine nucleoside	PYGM	STITCH
Adenine nucleoside	ADSL	STITCH
Adenine nucleoside	ALKBH1	STITCH
Adenine nucleoside	DECR1	STITCH
Adenine nucleoside	EXOSC5	STITCH
Adenine nucleoside	RBM28	STITCH
Adenine nucleoside	P2RX1	STITCH
Adenine nucleoside	GAPDH	STITCH
Adenine nucleoside	MLH1	STITCH
Adenine nucleoside	MSH2	STITCH
Adenine nucleoside	SF3B6	STITCH
Adenine nucleoside	MSH6	STITCH
Adenine nucleoside	CAT	STITCH
Adenine nucleoside	ALKBH7	STITCH
Adenine nucleoside	KRAS	STITCH
Adenine nucleoside	AMPD2	STITCH
Adenine nucleoside	NT5E	STITCH
Adenine nucleoside	REV1	STITCH
Adenine nucleoside	HUS1	STITCH
Adenine nucleoside	ADA2	STITCH
Adenine nucleoside	LNX1	STITCH
Adenine nucleoside	PECR	STITCH
Adenine nucleoside	EXOSC7	STITCH
Adenine nucleoside	PMS2	STITCH
Adenine nucleoside	IGSF6	STITCH
Adenine nucleoside	TP53	STITCH
Adenine nucleoside	PNMT	STITCH
Adenine nucleoside	ACP1	STITCH
Adenine nucleoside	ADK	STITCH
Adenine nucleoside	ACTR1B	STITCH
Adenine nucleoside	ACTC1	STITCH
Adenine nucleoside	CTBP1	STITCH
Adenine nucleoside	ALKBH4	STITCH
Adenine nucleoside	TAMALIN	STITCH
Adenine nucleoside	PRKCI	STITCH
Adenine nucleoside	HPRT1	STITCH
Adenine nucleoside	ALKBH3	STITCH
Adenine nucleoside	IL16	STITCH
Adenine nucleoside	ZNF217	STITCH
Adenine nucleoside	P2RY1	STITCH
Adenine nucleoside	OGG1	STITCH
Adenine nucleoside	CBX2	STITCH
Adenine nucleoside	HRAS	STITCH
Adenine nucleoside	RAD9A	STITCH
Adenine nucleoside	PFAS	STITCH
Adenine nucleoside	EXOSC4	STITCH
Adenine nucleoside	TYMS	STITCH
Adenine nucleoside	SHMT1	STITCH
Adenine nucleoside	IMPDH2	STITCH
Adenine nucleoside	KNTC1	STITCH
Adenine nucleoside	TSPO	STITCH
Adenine nucleoside	ADSS1	STITCH
Adenine nucleoside	SLC35D3	STITCH
Adenine nucleoside	SHMT2	STITCH
Adenine nucleoside	HSP90AA1	STITCH
Adenine nucleoside	SF3B1	STITCH
Adenine nucleoside	NUDT1	STITCH
Adenine nucleoside	ACVR2B	STITCH
Adenine nucleoside	ACACB	STITCH
Adenine nucleoside	MCCC2	STITCH
Adenine nucleoside	DICER1	STITCH
Adenine nucleoside	IMPDH1	STITCH
Adenine nucleoside	DDX21	STITCH
Adenine nucleoside	UPF2	STITCH
Adenine nucleoside	SLC29A2	STITCH
Adenine nucleoside	METTL9	STITCH
Adenine nucleoside	TRIM33	STITCH
Adenine nucleoside	PARD3B	STITCH
Adenine nucleoside	PRDM10	STITCH
Adenine nucleoside	EMP2	STITCH
Adenine nucleoside	PNP	STITCH
Adenine nucleoside	WDTC1	STITCH
Adenine nucleoside	TFB2M	STITCH
Adenine nucleoside	ADSS2	STITCH
Adenine nucleoside	TFB1M	STITCH
Adenine nucleoside	PTGS2	STITCH
Adenine nucleoside	AMD1	STITCH
Adenine nucleoside	PHGDH	STITCH
Adenine nucleoside	NRAS	STITCH
Adenine nucleoside	ACTR1A	STITCH
Adenine nucleoside	SRPK3	STITCH
Adenine nucleoside	SERBP1	STITCH
Adenine nucleoside	PATJ	STITCH
Adenine nucleoside	ENTPD1	STITCH
Adenine nucleoside	MUTYH	STITCH
Adenine nucleoside	POLH	STITCH
Adenine nucleoside	DLG5	STITCH
Adenine nucleoside	ADA	STITCH
Adenine nucleoside	SLC29A3	STITCH
Adenine nucleoside	ADO	STITCH
Adenine nucleoside	SRPK1	STITCH
Adenine nucleoside	FRMPD2	STITCH
Adenine nucleoside	LYPLA2	STITCH
Adenine nucleoside	RING1	STITCH
Adenine nucleoside	ALPL	STITCH
Adenine nucleoside	STK24	STITCH
Adenine nucleoside	APRT	STITCH
Adenine nucleoside	PRKCZ	STITCH
Adenine nucleoside	GK	STITCH
Adenine nucleoside	PCNA	STITCH
Adenine nucleoside	EXOSC9	STITCH
Adenine nucleoside	ALKBH8	STITCH
Adenine nucleoside	EXOSC8	STITCH
Adenine nucleoside	SRPK2	STITCH
Adenine nucleoside	AMPD3	STITCH
Adenine nucleoside	GRIP1	STITCH
Adenine nucleoside	ALKBH5	STITCH
Adenine nucleoside	PAICS	STITCH
Adenine nucleoside	CARNS1	STITCH
Adenine nucleoside	CHFR	STITCH
Adenine nucleoside	ZNF516	STITCH
Adenine nucleoside	GRID2IP	STITCH
Adenine nucleoside	EXOSC6	STITCH
Adenine nucleoside	TIA1	STITCH
Adenine nucleoside	MAPDA	STITCH
Adenine nucleoside	TGFBI	STITCH
Adenine nucleoside	BRCA1	STITCH
Adenine nucleoside	PCCB	STITCH
Adenine nucleoside	XPNPEP1	STITCH
Adenine nucleoside	AMPD1	STITCH
Adenine nucleoside	MGAM	STITCH
3,4-Dihydroxybenzoic acid	ADSL	STITCH
3,4-Dihydroxybenzoic acid	AHCY	STITCH
3,4-Dihydroxybenzoic acid	DHODH	STITCH
3,4-Dihydroxybenzoic acid	MPO	STITCH
3,4-Dihydroxybenzoic acid	CAT	STITCH
3,4-Dihydroxybenzoic acid	TEPSIN	STITCH
3,4-Dihydroxybenzoic acid	MT-CO1	STITCH
3,4-Dihydroxybenzoic acid	COMT	STITCH
3,4-Dihydroxybenzoic acid	DPYD	STITCH
3,4-Dihydroxybenzoic acid	NR5A1	STITCH
3,4-Dihydroxybenzoic acid	NR0B1	STITCH
picrocrocin deglycosylation	ALOX5AP	CHEMBL
picrocrocin deglycosylation	CAPN1	CHEMBL
picrocrocin deglycosylation	KMO	CHEMBL
picrocrocin deglycosylation	ROS1	CHEMBL
picrocrocin deglycosylation	NAAA	CHEMBL
picrocrocin deglycosylation	PIN1	CHEMBL
picrocrocin deglycosylation	CDC7	CHEMBL
Kaempferide	MAOA	CHEMBL
Kaempferide	MAOA	CHEMBL
Kaempferide	CAPN1	CHEMBL
Kaempferide	CAPN1	CHEMBL
Kaempferide	ALPL	CHEMBL
Kaempferide	ALPL	CHEMBL
Kaempferide	KMO	CHEMBL
Kaempferide	KMO	CHEMBL
Kaempferide	CCR9	CHEMBL
Kaempferide	CCR9	CHEMBL
Kaempferide	ROS1	CHEMBL
Kaempferide	ROS1	CHEMBL
Kaempferide	XDH	CHEMBL
Kaempferide	XDH	CHEMBL
Kaempferide	CYP1A2	CHEMBL
Kaempferide	CYP1A2	CHEMBL
Kaempferide	NQO2	CHEMBL
Kaempferide	NQO2	CHEMBL
Kaempferide	PPIA	CHEMBL
Kaempferide	PPIA	CHEMBL
Kaempferide	AOC3	CHEMBL
Kaempferide	AOC3	CHEMBL
Isorhamnetin	ALOX5AP	CHEMBL
Isorhamnetin	EHMT1	CHEMBL
Isorhamnetin	MAOA	CHEMBL
Isorhamnetin	AKR1B10	CHEMBL
Isorhamnetin	KDM1A	CHEMBL
Isorhamnetin	ALPL	CHEMBL
Isorhamnetin	CTSK	CHEMBL
Isorhamnetin	KMO	CHEMBL
Isorhamnetin	CCR9	CHEMBL
Isorhamnetin	THRA	CHEMBL
Isorhamnetin	ROS1	CHEMBL
Isorhamnetin	XDH	CHEMBL
Isorhamnetin	MAP3K14	CHEMBL
Isorhamnetin	CYP1A2	CHEMBL
Isorhamnetin	NQO2	CHEMBL
Isorhamnetin	PPIA	CHEMBL
Isorhamnetin	AOC3	CHEMBL
Tyrosol	AKR1B10	CHEMBL
Tyrosol	MKNK1	CHEMBL
Tyrosol	LGMN	CHEMBL
Tyrosol	ROS1	CHEMBL
Tyrosol	NAAA	CHEMBL
Pyridin-3-yl-methanol	METAP2	CHEMBL
Pyridin-3-yl-methanol	LGMN	CHEMBL
Pyridin-3-yl-methanol	ROS1	CHEMBL
Abiol	AKR1B10	CHEMBL
Abiol	MKNK1	CHEMBL
Abiol	CCR9	CHEMBL
Abiol	ROS1	CHEMBL
Abiol	AOC3	CHEMBL
(7aR)-4,4,7a-trimethyl-6,7-dihydro-5H-benzofuran-2-one	MKNK1	CHEMBL
(7aR)-4,4,7a-trimethyl-6,7-dihydro-5H-benzofuran-2-one	LGMN	CHEMBL
(7aR)-4,4,7a-trimethyl-6,7-dihydro-5H-benzofuran-2-one	KMO	CHEMBL
(7aR)-4,4,7a-trimethyl-6,7-dihydro-5H-benzofuran-2-one	AR	CHEMBL
(7aR)-4,4,7a-trimethyl-6,7-dihydro-5H-benzofuran-2-one	ROS1	CHEMBL
(7aR)-4,4,7a-trimethyl-6,7-dihydro-5H-benzofuran-2-one	NAAA	CHEMBL
(7aR)-4,4,7a-trimethyl-6,7-dihydro-5H-benzofuran-2-one	PTPN2	CHEMBL
3,4-Dihydroxybenzoic acid	MKNK1	CHEMBL
3,4-Dihydroxybenzoic acid	KMO	CHEMBL
3,4-Dihydroxybenzoic acid	CSNK2A2	CHEMBL
3,4-Dihydroxybenzoic acid	CSNK2B	CHEMBL
3,4-Dihydroxybenzoic acid	THRA	CHEMBL
3,4-Dihydroxybenzoic acid	ROS1	CHEMBL
3,4-Dihydroxybenzoic acid	BCAT2	CHEMBL
NCA	LGMN	CHEMBL
NCA	PDE4A	CHEMBL
Adenine nucleoside	PTGES	CHEMBL
Adenine nucleoside	ADK	CHEMBL
Adenine nucleoside	MKNK1	CHEMBL
Adenine nucleoside	LGMN	CHEMBL
Adenine nucleoside	ITGAV	CHEMBL
Adenine nucleoside	ALPL	CHEMBL
Adenine nucleoside	KMO	CHEMBL
Adenine nucleoside	ROS1	CHEMBL
Adenine nucleoside	BCAT2	CHEMBL
Adenine nucleoside	CDC7	CHEMBL
Lauric acid	MAP2	CHEMBL
Lauric acid	TLR7	CHEMBL
Lauric acid	MKNK1	CHEMBL
Lauric acid	LGMN	CHEMBL
Lauric acid	CAPN1	CHEMBL
Lauric acid	ALPL	CHEMBL
Lauric acid	KMO	CHEMBL
Lauric acid	ROS1	CHEMBL
Lauric acid	NAAA	CHEMBL
Lauric acid	CCNE1	CHEMBL
Lauric acid	CDC7	CHEMBL
Octanoic acid	METAP2	CHEMBL
Octanoic acid	LGMN	CHEMBL
Octanoic acid	CAPN1	CHEMBL
Octanoic acid	KMO	CHEMBL
Octanoic acid	ROS1	CHEMBL
Octanoic acid	NAAA	CHEMBL
Octanoic acid	CDC7	CHEMBL
Kaempferol	MAOA	CHEMBL
Kaempferol	MAOA	CHEMBL
Kaempferol	CA7	CHEMBL
Kaempferol	CA7	CHEMBL
Kaempferol	MKNK1	CHEMBL
Kaempferol	MKNK1	CHEMBL
Kaempferol	ALPL	CHEMBL
Kaempferol	ALPL	CHEMBL
Kaempferol	KMO	CHEMBL
Kaempferol	KMO	CHEMBL
Kaempferol	CCR9	CHEMBL
Kaempferol	CCR9	CHEMBL
Kaempferol	HSD17B2	CHEMBL
Kaempferol	HSD17B2	CHEMBL
Kaempferol	ROS1	CHEMBL
Kaempferol	ROS1	CHEMBL
Kaempferol	CYP1A2	CHEMBL
Kaempferol	CYP1A2	CHEMBL
Kaempferol	NQO2	CHEMBL
Kaempferol	NQO2	CHEMBL
Kaempferol	PPIA	CHEMBL
Kaempferol	PPIA	CHEMBL
Kaempferol	AOC3	CHEMBL
Kaempferol	AOC3	CHEMBL
Benzoic acid	DPP9	CHEMBL
Benzoic acid	MKNK1	CHEMBL
Benzoic acid	LGMN	CHEMBL
Benzoic acid	CAPN1	CHEMBL
Benzoic acid	NAAA	CHEMBL
Linalool	MAP2	CHEMBL
Linalool	METAP2	CHEMBL
Linalool	LGMN	CHEMBL
Linalool	CAPN1	CHEMBL
Linalool	ALPL	CHEMBL
Linalool	ROS1	CHEMBL
Linalool	CDC7	CHEMBL
Myristicin	MKNK1	CHEMBL
Myristicin	CARM1	CHEMBL
Myristicin	CAPN1	CHEMBL
Myristicin	ROS1	CHEMBL
Myristicin	NAAA	CHEMBL
Myristicin	AOC3	CHEMBL
Myristicin	CDC7	CHEMBL
T-Muurolol	NTSR1	CHEMBL
T-Muurolol	ALPL	CHEMBL
T-Muurolol	KMO	CHEMBL
T-Muurolol	ROS1	CHEMBL
T-Muurolol	PIN1	CHEMBL
T-Muurolol	RCOR1	CHEMBL
T-Muurolol	CDC7	CHEMBL
Oxophorone	LGMN	CHEMBL
Oxophorone	ROS1	CHEMBL
globulol	NTSR1	CHEMBL
globulol	ALPL	CHEMBL
globulol	KMO	CHEMBL
globulol	AR	CHEMBL
globulol	ROS1	CHEMBL
globulol	PIN1	CHEMBL
globulol	RCOR1	CHEMBL
globulol	CDC7	CHEMBL
Safranal	KMO	CHEMBL
Safranal	ROS1	CHEMBL
Safranal	PIN1	CHEMBL
Safranal	AOC3	CHEMBL
Safrole	MKNK1	CHEMBL
Safrole	CAPN1	CHEMBL
Safrole	ROS1	CHEMBL
Safrole	NAAA	CHEMBL
Safrole	CDC7	CHEMBL
Isodecanoic acid	MAP2	CHEMBL
Isodecanoic acid	KMO	CHEMBL
Isodecanoic acid	ROS1	CHEMBL
Isodecanoic acid	CDC7	CHEMBL
Heliettin	MAP2	CHEMBL
Heliettin	MKNK1	CHEMBL
Heliettin	CAPN1	CHEMBL
Heliettin	KMO	CHEMBL
Heliettin	CA12	CHEMBL
Heliettin	HSD17B2	CHEMBL
Heliettin	ROS1	CHEMBL
Heliettin	TMIGD3	CHEMBL
Heliettin	BCAT2	CHEMBL
Heliettin	PIN1	CHEMBL
Heliettin	RCOR1	CHEMBL
Heliettin	NQO2	CHEMBL
Heliettin	PPIA	CHEMBL
Heliettin	CDC7	CHEMBL
3,4-Dihydroxybenzoic acid	PTGS1	TCMSP
3,4-Dihydroxybenzoic acid	PTGS2	TCMSP
3,4-Dihydroxybenzoic acid	MAOB	TCMSP
3,4-Dihydroxybenzoic acid	ADH1C	TCMSP
3,4-Dihydroxybenzoic acid	PRSS3	TCMSP
3,4-Dihydroxybenzoic acid	PRKCA	TCMSP
3,4-Dihydroxybenzoic acid	PRKCB	TCMSP
3,4-Dihydroxybenzoic acid	PRKCG	TCMSP
3,4-Dihydroxybenzoic acid	PRKCZ	TCMSP
Safrole	PTGS1	TCMSP
Safrole	CHRM1	TCMSP
Safrole	ADRB1	TCMSP
Safrole	PTGS2	TCMSP
Safrole	ADRA2A	TCMSP
Safrole	ADRA2C	TCMSP
Safrole	SLC6A2	TCMSP
Safrole	ADRA1A	TCMSP
Safrole	CHRM2	TCMSP
Safrole	ADRA1B	TCMSP
Safrole	SLC6A3	TCMSP
Safrole	ADRB2	TCMSP
Safrole	MAOB	TCMSP
Safrole	MAOA	TCMSP
Safrole	ADRA2B	TCMSP
Safrole	ADRA1D	TCMSP
Benzoic acid	MAOB	TCMSP
Benzoic acid	ADH1C	TCMSP
Benzoic acid	ADH1A	TCMSP
Benzoic acid	PLA2G2E	TCMSP
Benzoic acid	PRSS3	TCMSP
Benzoic acid	DAO	TCMSP
Benzoic acid	CHRM3	TCMSP
Benzoic acid	PTGS2	TCMSP
Benzoic acid	RXRA	TCMSP
Benzoic acid	NCOA2	TCMSP
Myristicin	PTGS1	TCMSP
Myristicin	CHRM3	TCMSP
Myristicin	CHRM1	TCMSP
Myristicin	ADRB1	TCMSP
Myristicin	SCN5A	TCMSP
Myristicin	PTGS2	TCMSP
Myristicin	ADRA2C	TCMSP
Myristicin	SLC6A2	TCMSP
Myristicin	ADRA1A	TCMSP
Myristicin	ADRA1B	TCMSP
Myristicin	SLC6A3	TCMSP
Myristicin	ADRB2	TCMSP
Myristicin	SLC6A4	TCMSP
Myristicin	MAOB	TCMSP
Myristicin	PKIA	TCMSP
Myristicin	ADRA2A	TCMSP
Myristicin	CHRM2	TCMSP
Myristicin	ADRA2B	TCMSP
Myristicin	ADRA1D	TCMSP
Octanoic acid	PLA2G1B	TCMSP
Octanoic acid	ADH1C	TCMSP
Octanoic acid	PRSS3	TCMSP
Octanoic acid	PPARA	TCMSP
Octanoic acid	EP300	TCMSP
Octanoic acid	FABP1	TCMSP
Octanoic acid	RBP2	TCMSP
Lauric acid	PTGS1	TCMSP
Lauric acid	BCHE	TCMSP
Lauric acid	PLA2G1B	TCMSP
Lauric acid	ADH1C	TCMSP
Lauric acid	PTGS2	TCMSP
Lauric acid	RELA	TCMSP
Lauric acid	AKT1	TCMSP
Lauric acid	IL6	TCMSP
Lauric acid	DUOX2	TCMSP
Lauric acid	CD80	TCMSP
Lauric acid	CD86	TCMSP
Lauric acid	CD40	TCMSP
Isorhamnetin	NOS2	TCMSP
Isorhamnetin	PTGS1	TCMSP
Isorhamnetin	ESR1	TCMSP
Isorhamnetin	AR	TCMSP
Isorhamnetin	PTGS2	TCMSP
Isorhamnetin	ESR2	TCMSP
Isorhamnetin	MAPK14	TCMSP
Isorhamnetin	GSK3B	TCMSP
Isorhamnetin	CCNA2	TCMSP
Isorhamnetin	NCOA2	TCMSP
Isorhamnetin	PYGM	TCMSP
Isorhamnetin	CHEK1	TCMSP
Isorhamnetin	NCOA1	TCMSP
Isorhamnetin	ACHE	TCMSP
Isorhamnetin	MAOB	TCMSP
Isorhamnetin	GRIA2	TCMSP
Isorhamnetin	RELA	TCMSP
Isorhamnetin	NCF1	TCMSP
Kaempferol	NOS2	TCMSP
Kaempferol	NOS2	TCMSP
Kaempferol	PTGS1	TCMSP
Kaempferol	PTGS1	TCMSP
Kaempferol	AR	TCMSP
Kaempferol	AR	TCMSP
Kaempferol	PTGS2	TCMSP
Kaempferol	PTGS2	TCMSP
Kaempferol	NCOA2	TCMSP
Kaempferol	NCOA2	TCMSP
Kaempferol	PGR	TCMSP
Kaempferol	PGR	TCMSP
Kaempferol	CHRM1	TCMSP
Kaempferol	CHRM1	TCMSP
Kaempferol	ACHE	TCMSP
Kaempferol	ACHE	TCMSP
Kaempferol	SLC6A2	TCMSP
Kaempferol	SLC6A2	TCMSP
Kaempferol	CHRM2	TCMSP
Kaempferol	CHRM2	TCMSP
Kaempferol	ADRA1B	TCMSP
Kaempferol	ADRA1B	TCMSP
Kaempferol	RELA	TCMSP
Kaempferol	RELA	TCMSP
Kaempferol	IKBKB	TCMSP
Kaempferol	IKBKB	TCMSP
Kaempferol	AKT1	TCMSP
Kaempferol	AKT1	TCMSP
Kaempferol	BCL2	TCMSP
Kaempferol	BCL2	TCMSP
Kaempferol	BAX	TCMSP
Kaempferol	BAX	TCMSP
Kaempferol	AHSA1	TCMSP
Kaempferol	AHSA1	TCMSP
Kaempferol	MAPK8	TCMSP
Kaempferol	MAPK8	TCMSP
Kaempferol	STAT1	TCMSP
Kaempferol	STAT1	TCMSP
Kaempferol	PPARG	TCMSP
Kaempferol	PPARG	TCMSP
Kaempferol	CYP1A1	TCMSP
Kaempferol	CYP1A1	TCMSP
Kaempferol	ICAM1	TCMSP
Kaempferol	ICAM1	TCMSP
Kaempferol	SELE	TCMSP
Kaempferol	SELE	TCMSP
Kaempferol	NR1I2	TCMSP
Kaempferol	NR1I2	TCMSP
Kaempferol	CYP1B1	TCMSP
Kaempferol	CYP1B1	TCMSP
Kaempferol	HAS2	TCMSP
Kaempferol	HAS2	TCMSP
Kaempferol	GSTP1	TCMSP
Kaempferol	GSTP1	TCMSP
Kaempferol	AHR	TCMSP
Kaempferol	AHR	TCMSP
Kaempferol	PSMD3	TCMSP
Kaempferol	PSMD3	TCMSP
Kaempferol	SLC2A4	TCMSP
Kaempferol	SLC2A4	TCMSP
Kaempferol	NR1I3	TCMSP
Kaempferol	NR1I3	TCMSP
Kaempferol	DIO1	TCMSP
Kaempferol	DIO1	TCMSP
Kaempferol	GSTM1	TCMSP
Kaempferol	GSTM1	TCMSP
Kaempferol	GSTM2	TCMSP
Kaempferol	GSTM2	TCMSP
Kaempferol	AKR1C3	TCMSP
Kaempferol	AKR1C3	TCMSP
Kaempferol	SLPI	TCMSP
Kaempferol	SLPI	TCMSP
Safranal	CHRM3	TCMSP
Safranal	CHRM1	TCMSP
Safranal	SLC6A2	TCMSP
Safranal	CHRM2	TCMSP
Safranal	ADRA1B	TCMSP
Safranal	ACHE	TCMSP
Safranal	GRIA2	TCMSP
NCA	PTGS1	TCMSP
NCA	PTGS2	TCMSP
NCA	ADH1C	TCMSP
NCA	PRSS3	TCMSP
Oxophorone	CHRM3	TCMSP
Oxophorone	CHRM1	TCMSP
Oxophorone	ADRB1	TCMSP
Oxophorone	RXRA	TCMSP
Oxophorone	SLC6A2	TCMSP
Oxophorone	ADRA1A	TCMSP
Oxophorone	CHRM2	TCMSP
Oxophorone	ADRA1B	TCMSP
Oxophorone	SLC6A3	TCMSP
Oxophorone	ADRB2	TCMSP
Adenine nucleoside	PNP	TCMSP
Tyrosol	ADRB1	TCMSP
Tyrosol	SLC6A2	TCMSP
Tyrosol	ADRA1A	TCMSP
Tyrosol	SLC6A3	TCMSP
Tyrosol	MAOA	TCMSP
Tyrosol	ADH1C	TCMSP
Tyrosol	PRSS3	TCMSP
Tyrosol	ADRA1B	TCMSP
Tyrosol	MAOB	TCMSP
Abiol	PTGS1	TCMSP
Abiol	PTGS2	TCMSP
Abiol	SLC6A3	TCMSP
Abiol	MAOB	TCMSP
Abiol	MAOA	TCMSP
Kaempferide	NOS2	TCMSP
Kaempferide	NOS2	TCMSP
Kaempferide	PTGS1	TCMSP
Kaempferide	PTGS1	TCMSP
Kaempferide	ESR1	TCMSP
Kaempferide	ESR1	TCMSP
Kaempferide	AR	TCMSP
Kaempferide	AR	TCMSP
Kaempferide	PTGS2	TCMSP
Kaempferide	PTGS2	TCMSP
Kaempferide	MAPK14	TCMSP
Kaempferide	MAPK14	TCMSP
Kaempferide	GSK3B	TCMSP
Kaempferide	GSK3B	TCMSP
Kaempferide	CHEK1	TCMSP
Kaempferide	CHEK1	TCMSP
Kaempferide	NCOA2	TCMSP
Kaempferide	NCOA2	TCMSP
