# Supplementary material for: Crocus sativus L.-derived lauric acid-functionalized gold nanoparticles induce ferroptosis in HeLa cells and reverse M2 macrophage polarization via the PGE2/EP2/cAMP-PKA signaling pathway: a network pharmacology-based study
Source: Front Pharmacol. 2026 Jul 7;17:1863160. doi: 10.3389/fphar.2026.1863160 (PMC13385061; doi:10.3389/fphar.2026.1863160)
Supplement: Supplementary file 2 [file DataSheet2.xlsx]

## Sheet: Sheet1
Disease	Gene_name	Source
Cervical cancer	CTLA4	TTD
Cervical cancer	TP53	TTD
Cervical cancer	MUC1	TTD
Cervical cancer	TIGIT	TTD
Cervical cancer	PDCD1	TTD
Cervical cancer	F3	TTD
Cervical cancer	HPV E7	TTD
Cervical cancer	SRC	TTD
Cervical cancer	MSLN	TTD
Cervical cancer	FOLH1	TTD
Cervical cancer	FGFR3	OMIM
Cervical cancer	ACH	OMIM
Cervical Cancer	CCDST	Genecards
Cervical Cancer	TP53	Genecards
Cervical Cancer	FGFR3	Genecards
Cervical Cancer	CDKN2A	Genecards
Cervical Cancer	GAS5	Genecards
Cervical Cancer	STK11	Genecards
Cervical Cancer	LNMICC	Genecards
Cervical Cancer	MIR21	Genecards
Cervical Cancer	EGFR	Genecards
Cervical Cancer	PVT1	Genecards
Cervical Cancer	PTEN	Genecards
Cervical Cancer	TUG1	Genecards
Cervical Cancer	CTNNB1	Genecards
Cervical Cancer	AKT1	Genecards
Cervical Cancer	TERT	Genecards
Cervical Cancer	BRIP1	Genecards
Cervical Cancer	H19	Genecards
Cervical Cancer	HOTAIR	Genecards
Cervical Cancer	CD274	Genecards
Cervical Cancer	MALAT1	Genecards
Cervical Cancer	SNHG1	Genecards
Cervical Cancer	LINC00511	Genecards
Cervical Cancer	ERBB2	Genecards
Cervical Cancer	NEAT1	Genecards
Cervical Cancer	C6orf132	Genecards
Cervical Cancer	SNHG12	Genecards
Cervical Cancer	UCA1	Genecards
Cervical Cancer	SNHG7	Genecards
Cervical Cancer	PIK3CA	Genecards
Cervical Cancer	MIR143	Genecards
Cervical Cancer	NOTCH1	Genecards
Cervical Cancer	OIP5-AS1	Genecards
Cervical Cancer	TMPOP2	Genecards
Cervical Cancer	CCEPR	Genecards
Cervical Cancer	CRAT37	Genecards
Cervical Cancer	ARID1A	Genecards
Cervical Cancer	LINC01535	Genecards
Cervical Cancer	SNHG16	Genecards
Cervical Cancer	CASC15	Genecards
Cervical Cancer	MIR214	Genecards
Cervical Cancer	MIRLET7C	Genecards
Cervical Cancer	MIR205HG	Genecards
Cervical Cancer	HULC	Genecards
Cervical Cancer	WT1-AS	Genecards
Cervical Cancer	SMAD4	Genecards
Cervical Cancer	EPIST	Genecards
Cervical Cancer	DLEU1	Genecards
Cervical Cancer	KRAS	Genecards
Cervical Cancer	BRCA1	Genecards
Cervical Cancer	CDK6	Genecards
Cervical Cancer	HAGLR	Genecards
Cervical Cancer	MET	Genecards
Cervical Cancer	STXBP5-AS1	Genecards
Cervical Cancer	CRNDE	Genecards
Cervical Cancer	MEG3	Genecards
Cervical Cancer	ADAM12	Genecards
Cervical Cancer	MIAT	Genecards
Cervical Cancer	ZFAS1	Genecards
Cervical Cancer	CDKN2B-AS1	Genecards
Cervical Cancer	NR2F2-AS1	Genecards
Cervical Cancer	DLEU2	Genecards
Cervical Cancer	SNHG3	Genecards
Cervical Cancer	MIR23B	Genecards
Cervical Cancer	LINC00673	Genecards
Cervical Cancer	ARAP1-AS1	Genecards
Cervical Cancer	BRCA2	Genecards
Cervical Cancer	TNFSF10	Genecards
Cervical Cancer	FBXW7	Genecards
Cervical Cancer	GFOD3P	Genecards
Cervical Cancer	SRC	Genecards
Cervical Cancer	MCM2	Genecards
Cervical Cancer	DARS1-AS1	Genecards
Cervical Cancer	HRAS	Genecards
Cervical Cancer	MSH6	Genecards
Cervical Cancer	DANCR	Genecards
Cervical Cancer	UBE2C	Genecards
Cervical Cancer	CCAT1	Genecards
Cervical Cancer	LINC00861	Genecards
Cervical Cancer	DLX6-AS1	Genecards
Cervical Cancer	LINC00665	Genecards
Cervical Cancer	LINC01133	Genecards
Cervical Cancer	MLH1	Genecards
Cervical Cancer	FGFR2	Genecards
Cervical Cancer	ASB16-AS1	Genecards
Cervical Cancer	ATM	Genecards
Cervical Cancer	EWSAT1	Genecards
Cervical Cancer	CP	Genecards
Cervical Cancer	MELK	Genecards
Cervical Cancer	CPNE8-AS1	Genecards
Cervical Cancer	PTENP1	Genecards
Cervical Cancer	LINC01089	Genecards
Cervical Cancer	HOXA-AS2	Genecards
Cervical Cancer	NNT-AS1	Genecards
Cervical Cancer	BICDL3P	Genecards
Cervical Cancer	ATR	Genecards
Cervical Cancer	PCBP1-AS1	Genecards
Cervical Cancer	ILF3-DT	Genecards
Cervical Cancer	NCK1-DT	Genecards
Cervical Cancer	DCST1-AS1	Genecards
Cervical Cancer	EXOC7	Genecards
Cervical Cancer	CARMN	Genecards
Cervical Cancer	FGFR1	Genecards
Cervical Cancer	HAND2-AS1	Genecards
Cervical Cancer	HNRNPU	Genecards
Cervical Cancer	SNHG17	Genecards
Cervical Cancer	MIR100HG	Genecards
Cervical Cancer	FLVCR1-DT	Genecards
Cervical Cancer	KCNQ1OT1	Genecards
Cervical Cancer	TUSC8	Genecards
Cervical Cancer	LOXL1-AS1	Genecards
Cervical Cancer	LAMTOR5-AS1	Genecards
Cervical Cancer	CBR3-AS1	Genecards
Cervical Cancer	ZNF204P	Genecards
Cervical Cancer	SNHG6	Genecards
Cervical Cancer	ITGA2	Genecards
Cervical Cancer	BRAF	Genecards
Cervical Cancer	PICART1	Genecards
Cervical Cancer	HOXA-AS3	Genecards
Cervical Cancer	ZNF300P1	Genecards
Cervical Cancer	MIR31HG	Genecards
Cervical Cancer	PITPNA-AS1	Genecards
Cervical Cancer	RAD50	Genecards
Cervical Cancer	SMARCA5	Genecards
Cervical Cancer	DGCR5	Genecards
Cervical Cancer	CALML3-AS1	Genecards
Cervical Cancer	LUCAT1	Genecards
Cervical Cancer	TP53TG1	Genecards
Cervical Cancer	CYTOR	Genecards
Cervical Cancer	PAM	Genecards
Cervical Cancer	MIR99AHG	Genecards
Cervical Cancer	DGUOK-AS1	Genecards
Cervical Cancer	CASC11	Genecards
Cervical Cancer	MFAP5	Genecards
Cervical Cancer	LINC00887	Genecards
Cervical Cancer	SNHG20	Genecards
Cervical Cancer	GHET1	Genecards
Cervical Cancer	PDGFRA	Genecards
Cervical Cancer	FHL1	Genecards
Cervical Cancer	SOX2-OT	Genecards
Cervical Cancer	SNHG15	Genecards
Cervical Cancer	DCAF1	Genecards
Cervical Cancer	MEF2C-AS1	Genecards
Cervical Cancer	FOXD2-AS1	Genecards
Cervical Cancer	SNHG5	Genecards
Cervical Cancer	MSH2	Genecards
Cervical Cancer	MIR196B	Genecards
Cervical Cancer	MIR4435-2HG	Genecards
Cervical Cancer	GABPB1-AS1	Genecards
Cervical Cancer	NCAPG2	Genecards
Cervical Cancer	CHEK1	Genecards
Cervical Cancer	ITCH	Genecards
Cervical Cancer	CCAT2	Genecards
Cervical Cancer	LINC00649	Genecards
Cervical Cancer	SOX21-AS1	Genecards
Cervical Cancer	XIST	Genecards
Cervical Cancer	TMPO-AS1	Genecards
Cervical Cancer	FEZF1-AS1	Genecards
Cervical Cancer	PCAT6	Genecards
Cervical Cancer	AATBC	Genecards
Cervical Cancer	MELTF	Genecards
Cervical Cancer	HCP5	Genecards
Cervical Cancer	MIRLET7B	Genecards
Cervical Cancer	ACTA2-AS1	Genecards
Cervical Cancer	ERBB4	Genecards
Cervical Cancer	ANKRD40CL	Genecards
Cervical Cancer	HIPK3	Genecards
Cervical Cancer	RBM33	Genecards
Cervical Cancer	FALEC	Genecards
Cervical Cancer	IQANK1	Genecards
Cervical Cancer	CENPU	Genecards
Cervical Cancer	EPGN	Genecards
Cervical Cancer	GAS5-AS1	Genecards
Cervical Cancer	SBF2-AS1	Genecards
Cervical Cancer	CTBP1-DT	Genecards
Cervical Cancer	PMS2	Genecards
Cervical Cancer	PMP22	Genecards
Cervical Cancer	RAB23	Genecards
Cervical Cancer	TMEM238L	Genecards
Cervical Cancer	SNHG14	Genecards
Cervical Cancer	H1-10-AS1	Genecards
Cervical Cancer	CD27-AS1	Genecards
Cervical Cancer	UBE2R2-AS1	Genecards
Cervical Cancer	FTH1P3	Genecards
Cervical Cancer	GIHCG	Genecards
Cervical Cancer	DNA2	Genecards
Cervical Cancer	HOXA11-AS	Genecards
Cervical Cancer	MST1P2	Genecards
Cervical Cancer	NR2F1-AS1	Genecards
Cervical Cancer	LINC00518	Genecards
Cervical Cancer	MNX1-AS1	Genecards
Cervical Cancer	JPX	Genecards
Cervical Cancer	DDN-AS1	Genecards
Cervical Cancer	LINC00313	Genecards
Cervical Cancer	TDRG1	Genecards
Cervical Cancer	SCIRT	Genecards
Cervical Cancer	FAM13A-AS1	Genecards
Cervical Cancer	PTCSC3	Genecards
Cervical Cancer	LEMD1	Genecards
Cervical Cancer	NPPA-AS1	Genecards
Cervical Cancer	RHPN1-AS1	Genecards
Cervical Cancer	HIF1A-AS2	Genecards
Cervical Cancer	PCLAF	Genecards
Cervical Cancer	PGM5-AS1	Genecards
Cervical Cancer	MIR210HG	Genecards
Cervical Cancer	ROR1-AS1	Genecards
Cervical Cancer	USP30-AS1	Genecards
Cervical Cancer	NUP62CL	Genecards
Cervical Cancer	AFAP1-AS1	Genecards
Cervical Cancer	RNF32-DT	Genecards
Cervical Cancer	BBOX1-AS1	Genecards
Cervical Cancer	FOXD3-AS1	Genecards
Cervical Cancer	ORC6	Genecards
Cervical Cancer	GPC3-AS1	Genecards
Cervical Cancer	LIF-AS1	Genecards
Cervical Cancer	NCAPG	Genecards
Cervical Cancer	EGFR-AS1	Genecards
Cervical Cancer	CCND2-AS1	Genecards
Cervical Cancer	CASC2	Genecards
Cervical Cancer	DUXAP8	Genecards
Cervical Cancer	CLDN14-AS1	Genecards
Cervical Cancer	HCG11	Genecards
Cervical Cancer	ALOX12-AS1	Genecards
Cervical Cancer	FBXL19-AS1	Genecards
Cervical Cancer	LMO3	Genecards
Cervical Cancer	MAPKAPK5-AS1	Genecards
Cervical Cancer	SNORD52	Genecards
Cervical Cancer	SNORD30	Genecards
Cervical Cancer	UNC5B-AS1	Genecards
Cervical Cancer	SPRY4-IT1	Genecards
Cervical Cancer	LINC02587	Genecards
Cervical Cancer	SPINT1-AS1	Genecards
Cervical Cancer	CDC14C	Genecards
Cervical Cancer	SFTA1P	Genecards
Cervical Cancer	POU3F3	Genecards
Cervical Cancer	LINC01305	Genecards
Cervical Cancer	NKILA	Genecards
Cervical Cancer	FENDRR	Genecards
Cervical Cancer	FOXP4-AS1	Genecards
Cervical Cancer	SCN7A	Genecards
Cervical Cancer	PTTG3P	Genecards
Cervical Cancer	PCGEM1	Genecards
Cervical Cancer	LUADT1	Genecards
Cervical Cancer	ZNF281	Genecards
Cervical Cancer	CERS6-AS1	Genecards
Cervical Cancer	LINC00858	Genecards
Cervical Cancer	LINC00460	Genecards
Cervical Cancer	CERNA2	Genecards
Cervical Cancer	PCAT7	Genecards
Cervical Cancer	LINC01507	Genecards
Cervical Cancer	SNORD114-3	Genecards
Cervical Cancer	SMO	Genecards
Cervical Cancer	UFC1	Genecards
Cervical Cancer	DSCAM-AS1	Genecards
Cervical Cancer	NRAS	Genecards
Cervical Cancer	ATRX	Genecards
Cervical Cancer	SNHG4	Genecards
Cervical Cancer	DIO3OS	Genecards
Cervical Cancer	BCAN-AS1	Genecards
Cervical Cancer	TUBA5P	Genecards
Cervical Cancer	LETMD1	Genecards
Cervical Cancer	HLA-DRB1	Genecards
Cervical Cancer	HLA-DQB1	Genecards
Cervical Cancer	ST20	Genecards
Cervical Cancer	TNF	Genecards
Cervical Cancer	BCL2	Genecards
Cervical Cancer	CDKN1A	Genecards
Cervical Cancer	TP63	Genecards
Cervical Cancer	XRCC1	Genecards
Cervical Cancer	TGFB1	Genecards
Cervical Cancer	IL6	Genecards
Cervical Cancer	STAT3	Genecards
Cervical Cancer	IL10	Genecards
Cervical Cancer	PTGS2	Genecards
Cervical Cancer	CDH1	Genecards
Cervical Cancer	GSTM1	Genecards
Cervical Cancer	CASP3	Genecards
Cervical Cancer	MCM3	Genecards
Cervical Cancer	CYP1A1	Genecards
Cervical Cancer	FAS	Genecards
Cervical Cancer	MYC	Genecards
Cervical Cancer	CCND1	Genecards
Cervical Cancer	HIF1A	Genecards
Cervical Cancer	AURKA	Genecards
Cervical Cancer	BAX	Genecards
Cervical Cancer	HLA-B	Genecards
Cervical Cancer	IFNG	Genecards
Cervical Cancer	RUBCNL	Genecards
Cervical Cancer	FASLG	Genecards
Cervical Cancer	LINC00885	Genecards
Cervical Cancer	MDM2	Genecards
Cervical Cancer	HLA-DQA1	Genecards
Cervical Cancer	BIRC5	Genecards
Cervical Cancer	RELA	Genecards
Cervical Cancer	MMP2	Genecards
Cervical Cancer	GSTT1	Genecards
Cervical Cancer	TAP2	Genecards
Cervical Cancer	MMP9	Genecards
Cervical Cancer	DAPK1	Genecards
Cervical Cancer	VEGFA	Genecards
Cervical Cancer	VEGFC	Genecards
Cervical Cancer	EEF1A1	Genecards
Cervical Cancer	GSTP1	Genecards
Cervical Cancer	SP1	Genecards
Cervical Cancer	IGFBP3	Genecards
Cervical Cancer	MYLK	Genecards
Cervical Cancer	CASP8	Genecards
Cervical Cancer	PARP1	Genecards
Cervical Cancer	TAP1	Genecards
Cervical Cancer	IGF1R	Genecards
Cervical Cancer	MKI67	Genecards
Cervical Cancer	CCDC7	Genecards
Cervical Cancer	TIMP3	Genecards
Cervical Cancer	HLA-A	Genecards
Cervical Cancer	NQO1	Genecards
Cervical Cancer	CXCL8	Genecards
Cervical Cancer	MIR205	Genecards
Cervical Cancer	MCL1	Genecards
Cervical Cancer	FHIT	Genecards
Cervical Cancer	MIR29A	Genecards
Cervical Cancer	TP73	Genecards
Cervical Cancer	PTK2	Genecards
Cervical Cancer	IL1RN	Genecards
Cervical Cancer	APEX1	Genecards
Cervical Cancer	MIR125A	Genecards
Cervical Cancer	PIWIL4	Genecards
Cervical Cancer	POU2F3	Genecards
Cervical Cancer	PCNA	Genecards
Cervical Cancer	ESR1	Genecards
Cervical Cancer	JUN	Genecards
Cervical Cancer	SERPINB3	Genecards
Cervical Cancer	CXCL12	Genecards
Cervical Cancer	UBE3A	Genecards
Cervical Cancer	CD44	Genecards
Cervical Cancer	HLA-G	Genecards
Cervical Cancer	KDM3A	Genecards
Cervical Cancer	MIR34A	Genecards
Cervical Cancer	CDK1	Genecards
Cervical Cancer	IGF2	Genecards
Cervical Cancer	MRPS11	Genecards
Cervical Cancer	MIR20A	Genecards
Cervical Cancer	MAPK1	Genecards
Cervical Cancer	RASSF1	Genecards
Cervical Cancer	SMAD2	Genecards
Cervical Cancer	APC	Genecards
Cervical Cancer	SNAI1	Genecards
Cervical Cancer	EP300	Genecards
Cervical Cancer	FOS	Genecards
Cervical Cancer	IL17A	Genecards
Cervical Cancer	NFKB1	Genecards
Cervical Cancer	CXCR4	Genecards
Cervical Cancer	PSMB9	Genecards
Cervical Cancer	BRI3BP	Genecards
Cervical Cancer	MTHFR	Genecards
Cervical Cancer	TFAP2A	Genecards
Cervical Cancer	RB1	Genecards
Cervical Cancer	BAK1	Genecards
Cervical Cancer	MIR31	Genecards
Cervical Cancer	CSF1	Genecards
Cervical Cancer	CREBBP	Genecards
Cervical Cancer	CDKN1B	Genecards
Cervical Cancer	MAPK14	Genecards
Cervical Cancer	IL18	Genecards
Cervical Cancer	MIR574	Genecards
Cervical Cancer	HK2	Genecards
Cervical Cancer	MMP7	Genecards
Cervical Cancer	CCNB1	Genecards
Cervical Cancer	MIR155	Genecards
Cervical Cancer	PLAU	Genecards
Cervical Cancer	IGF1	Genecards
Cervical Cancer	CASP9	Genecards
Cervical Cancer	MIR320A	Genecards
Cervical Cancer	IRF1	Genecards
Cervical Cancer	EGF	Genecards
Cervical Cancer	NME1	Genecards
Cervical Cancer	MMP14	Genecards
Cervical Cancer	TIMP2	Genecards
Cervical Cancer	MIR196A1	Genecards
Cervical Cancer	PIK3CG	Genecards
Cervical Cancer	MIR93	Genecards
Cervical Cancer	YY1	Genecards
Cervical Cancer	PPP2R1B	Genecards
Cervical Cancer	ZNF268	Genecards
Cervical Cancer	NOS2	Genecards
Cervical Cancer	CDK4	Genecards
Cervical Cancer	CDC6	Genecards
Cervical Cancer	XRCC6	Genecards
Cervical Cancer	RARB	Genecards
Cervical Cancer	SLC2A1	Genecards
Cervical Cancer	MAPK8	Genecards
Cervical Cancer	MIR27A	Genecards
Cervical Cancer	TNFRSF10B	Genecards
Cervical Cancer	FOSL1	Genecards
Cervical Cancer	CAV1	Genecards
Cervical Cancer	KRT19	Genecards
Cervical Cancer	ITGA5	Genecards
Cervical Cancer	THBS1	Genecards
Cervical Cancer	MIR203A	Genecards
Cervical Cancer	XRCC5	Genecards
Cervical Cancer	JAG1	Genecards
Cervical Cancer	CDKN2B	Genecards
Cervical Cancer	MAPK3	Genecards
Cervical Cancer	KRT17	Genecards
Cervical Cancer	SOD2	Genecards
Cervical Cancer	TERC	Genecards
Cervical Cancer	CLU	Genecards
Cervical Cancer	HDAC9	Genecards
Cervical Cancer	BSG	Genecards
Cervical Cancer	CREB1	Genecards
Cervical Cancer	MIR2861	Genecards
Cervical Cancer	STAT1	Genecards
Cervical Cancer	OGG1	Genecards
Cervical Cancer	KLRK1	Genecards
Cervical Cancer	ENG	Genecards
Cervical Cancer	CD55	Genecards
Cervical Cancer	FGF7	Genecards
Cervical Cancer	MGMT	Genecards
Cervical Cancer	KRT7	Genecards
Cervical Cancer	RUNX3	Genecards
Cervical Cancer	MIR18A	Genecards
Cervical Cancer	MICA	Genecards
Cervical Cancer	MIR424	Genecards
Cervical Cancer	E2F1	Genecards
Cervical Cancer	CHUK	Genecards
Cervical Cancer	SOCS1	Genecards
Cervical Cancer	MIR425	Genecards
Cervical Cancer	ITGB1	Genecards
Cervical Cancer	MIR944	Genecards
Cervical Cancer	XIAP	Genecards
Cervical Cancer	MIR140	Genecards
Cervical Cancer	MIR330	Genecards
Cervical Cancer	PPARG	Genecards
Cervical Cancer	BID	Genecards
Cervical Cancer	IL2	Genecards
Cervical Cancer	MIR218-1	Genecards
Cervical Cancer	MUC16	Genecards
Cervical Cancer	RPS27A	Genecards
Cervical Cancer	KRT18	Genecards
Cervical Cancer	RBL1	Genecards
Cervical Cancer	CDH13	Genecards
Cervical Cancer	MIR106B	Genecards
Cervical Cancer	CYCS	Genecards
Cervical Cancer	PGR	Genecards
Cervical Cancer	RARA	Genecards
Cervical Cancer	MIR130A	Genecards
Cervical Cancer	MIR324	Genecards
Cervical Cancer	HES1	Genecards
Cervical Cancer	BCL2L1	Genecards
Cervical Cancer	FN1	Genecards
Cervical Cancer	PDCD4	Genecards
Cervical Cancer	EBAG9	Genecards
Cervical Cancer	CTLA4	Genecards
Cervical Cancer	AIFM1	Genecards
Cervical Cancer	MBL2	Genecards
Cervical Cancer	SKP2	Genecards
Cervical Cancer	THBS2	Genecards
Cervical Cancer	HSPA5	Genecards
Cervical Cancer	DLG1	Genecards
Cervical Cancer	CFLAR	Genecards
Cervical Cancer	GADD45A	Genecards
Cervical Cancer	MIR125B1	Genecards
Cervical Cancer	BIRC2	Genecards
Cervical Cancer	CA9	Genecards
Cervical Cancer	IL1A	Genecards
Cervical Cancer	MIR224	Genecards
Cervical Cancer	MIR149	Genecards
Cervical Cancer	TYMP	Genecards
Cervical Cancer	IL4	Genecards
Cervical Cancer	MIR17	Genecards
Cervical Cancer	SERPINB4	Genecards
Cervical Cancer	PIN1	Genecards
Cervical Cancer	MIR15A	Genecards
Cervical Cancer	MIR101-1	Genecards
Cervical Cancer	MIR138-1	Genecards
Cervical Cancer	CCNA2	Genecards
Cervical Cancer	PRKDC	Genecards
Cervical Cancer	IFITM1	Genecards
Cervical Cancer	AXIN1	Genecards
Cervical Cancer	NFKBIA	Genecards
Cervical Cancer	MSN	Genecards
Cervical Cancer	KRT8	Genecards
Cervical Cancer	EIF4E	Genecards
Cervical Cancer	MIR98	Genecards
Cervical Cancer	MIF	Genecards
Cervical Cancer	KRT14	Genecards
Cervical Cancer	MIRLET7A1	Genecards
Cervical Cancer	TSG101	Genecards
Cervical Cancer	CD46	Genecards
Cervical Cancer	ZFP36	Genecards
Cervical Cancer	TOP1	Genecards
Cervical Cancer	JAK2	Genecards
Cervical Cancer	ATF3	Genecards
Cervical Cancer	IL1B	Genecards
Cervical Cancer	MIR182	Genecards
Cervical Cancer	NCL	Genecards
Cervical Cancer	MTOR	Genecards
Cervical Cancer	FGF10	Genecards
Cervical Cancer	MIR210	Genecards
Cervical Cancer	LTA	Genecards
Cervical Cancer	KRT10	Genecards
Cervical Cancer	CSF1R	Genecards
Cervical Cancer	MIR200B	Genecards
Cervical Cancer	MIR183	Genecards
Cervical Cancer	HSPA1A	Genecards
Cervical Cancer	DIABLO	Genecards
Cervical Cancer	MIR10A	Genecards
Cervical Cancer	SETD2	Genecards
Cervical Cancer	MIR221	Genecards
Cervical Cancer	MIR200A	Genecards
Cervical Cancer	JUP	Genecards
Cervical Cancer	BAG1	Genecards
Cervical Cancer	DPYD	Genecards
Cervical Cancer	MIR92A1	Genecards
Cervical Cancer	BNIP3	Genecards
Cervical Cancer	ZFYVE9	Genecards
Cervical Cancer	PTGER2	Genecards
Cervical Cancer	CXADR	Genecards
Cervical Cancer	MIR27B	Genecards
Cervical Cancer	TUBB	Genecards
Cervical Cancer	BIRC3	Genecards
Cervical Cancer	MIR135B	Genecards
Cervical Cancer	IL7	Genecards
Cervical Cancer	ITGA1	Genecards
Cervical Cancer	PSG2	Genecards
Cervical Cancer	HSPB1	Genecards
Cervical Cancer	MIR16-1	Genecards
Cervical Cancer	MUC1	Genecards
Cervical Cancer	MIR191	Genecards
Cervical Cancer	MIR19A	Genecards
Cervical Cancer	MIR23A	Genecards
Cervical Cancer	POU4F1	Genecards
Cervical Cancer	MIR145	Genecards
Cervical Cancer	EDNRA	Genecards
Cervical Cancer	IFNA1	Genecards
Cervical Cancer	CD247	Genecards
Cervical Cancer	KRT5	Genecards
Cervical Cancer	MIR186	Genecards
Cervical Cancer	EGR1	Genecards
Cervical Cancer	MIR185	Genecards
Cervical Cancer	APAF1	Genecards
Cervical Cancer	CD82	Genecards
Cervical Cancer	MIR197	Genecards
Cervical Cancer	DDIT3	Genecards
Cervical Cancer	MIR22	Genecards
Cervical Cancer	ST14	Genecards
Cervical Cancer	MIR96	Genecards
Cervical Cancer	MIR30A	Genecards
Cervical Cancer	ST6GAL1	Genecards
Cervical Cancer	RHOA	Genecards
Cervical Cancer	MIR99A	Genecards
Cervical Cancer	ABCB1	Genecards
Cervical Cancer	MIR141	Genecards
Cervical Cancer	CERNA3	Genecards
Cervical Cancer	HSP90B1	Genecards
Cervical Cancer	MIR15B	Genecards
Cervical Cancer	EPOR	Genecards
Cervical Cancer	TNFRSF10A	Genecards
Cervical Cancer	MIR10B	Genecards
Cervical Cancer	PECAM1	Genecards
Cervical Cancer	MIR342	Genecards
Cervical Cancer	METTL3	Genecards
Cervical Cancer	MIR152	Genecards
Cervical Cancer	MIR100	Genecards
Cervical Cancer	GJA1	Genecards
Cervical Cancer	MIR532	Genecards
Cervical Cancer	CADM1	Genecards
Cervical Cancer	STAT5B	Genecards
Cervical Cancer	P2RX7	Genecards
Cervical Cancer	MIR200C	Genecards
Cervical Cancer	PLIN3	Genecards
Cervical Cancer	MIR505	Genecards
Cervical Cancer	MIR26B	Genecards
Cervical Cancer	MIR19B1	Genecards
Cervical Cancer	MIR181B1	Genecards
Cervical Cancer	TLR9	Genecards
Cervical Cancer	MIR133B	Genecards
Cervical Cancer	MIR29B1	Genecards
Cervical Cancer	EPO	Genecards
Cervical Cancer	MIR222	Genecards
Cervical Cancer	MIR582	Genecards
Cervical Cancer	CD80	Genecards
Cervical Cancer	RPS12	Genecards
Cervical Cancer	MIR338	Genecards
Cervical Cancer	MIR92B	Genecards
Cervical Cancer	IL12B	Genecards
Cervical Cancer	MIR335	Genecards
Cervical Cancer	MIR491	Genecards
Cervical Cancer	MIR130B	Genecards
Cervical Cancer	MIR331	Genecards
Cervical Cancer	HNF4A	Genecards
Cervical Cancer	HSF1	Genecards
Cervical Cancer	MIR26A1	Genecards
Cervical Cancer	MIR20B	Genecards
Cervical Cancer	HLA-DPB1	Genecards
Cervical Cancer	MIR193A	Genecards
Cervical Cancer	MIR423	Genecards
Cervical Cancer	MIR181A1	Genecards
Cervical Cancer	RIGI	Genecards
Cervical Cancer	CEACAM1	Genecards
Cervical Cancer	AMHR2	Genecards
Cervical Cancer	MIR30C1	Genecards
Cervical Cancer	CCL2	Genecards
Cervical Cancer	EZH2	Genecards
Cervical Cancer	MIR30E	Genecards
Cervical Cancer	ZEB1	Genecards
Cervical Cancer	TLR4	Genecards
Cervical Cancer	MIR28	Genecards
Cervical Cancer	CCNE1	Genecards
Cervical Cancer	MIR296	Genecards
Cervical Cancer	HLA-C	Genecards
Cervical Cancer	VEGFD	Genecards
Cervical Cancer	MIRLET7D	Genecards
Cervical Cancer	CASP7	Genecards
Cervical Cancer	EDNRB	Genecards
Cervical Cancer	POU5F1	Genecards
Cervical Cancer	MIR942	Genecards
Cervical Cancer	XRCC3	Genecards
Cervical Cancer	MIR34C	Genecards
Cervical Cancer	MIR30B	Genecards
Cervical Cancer	KRT20	Genecards
Cervical Cancer	FUNDC2	Genecards
Cervical Cancer	WNT2	Genecards
Cervical Cancer	CCND3	Genecards
Cervical Cancer	EDN3	Genecards
Cervical Cancer	MIR584	Genecards
Cervical Cancer	MIR24-1	Genecards
Cervical Cancer	YAP1	Genecards
Cervical Cancer	MIR193B	Genecards
Cervical Cancer	SIRT1	Genecards
Cervical Cancer	IFNB1	Genecards
Cervical Cancer	ZSCAN32	Genecards
Cervical Cancer	SMAD3	Genecards
Cervical Cancer	MIR429	Genecards
Cervical Cancer	FLT4	Genecards
Cervical Cancer	MIR151A	Genecards
Cervical Cancer	RBMS1	Genecards
Cervical Cancer	RECQL4	Genecards
Cervical Cancer	MIR374A	Genecards
Cervical Cancer	MIR132	Genecards
Cervical Cancer	MIR542	Genecards
Cervical Cancer	CEBPB	Genecards
Cervical Cancer	MIR937	Genecards
Cervical Cancer	MIRLET7E	Genecards
Cervical Cancer	CTSD	Genecards
Cervical Cancer	DNMT1	Genecards
Cervical Cancer	ACTN4	Genecards
Cervical Cancer	SPINK1	Genecards
Cervical Cancer	FZD10	Genecards
Cervical Cancer	MAP3K20	Genecards
Cervical Cancer	MIR25	Genecards
Cervical Cancer	KLF5	Genecards
Cervical Cancer	MIR9-1	Genecards
Cervical Cancer	MIR199A1	Genecards
Cervical Cancer	HMGB1	Genecards
Cervical Cancer	FOXM1	Genecards
Cervical Cancer	MIR103A1	Genecards
Cervical Cancer	MIR7-1	Genecards
Cervical Cancer	HEXB	Genecards
Cervical Cancer	SCARNA5	Genecards
Cervical Cancer	MIR195	Genecards
Cervical Cancer	MIR708	Genecards
Cervical Cancer	CDK12	Genecards
Cervical Cancer	MIR29C	Genecards
Cervical Cancer	CCR2	Genecards
Cervical Cancer	CDK2	Genecards
Cervical Cancer	MIR455	Genecards
Cervical Cancer	MIR126	Genecards
Cervical Cancer	IL12A	Genecards
Cervical Cancer	TTC23	Genecards
Cervical Cancer	ELAVL1	Genecards
Cervical Cancer	BMI1	Genecards
Cervical Cancer	NAT2	Genecards
Cervical Cancer	SF3B2	Genecards
Cervical Cancer	ERCC1	Genecards
Cervical Cancer	SOX9	Genecards
Cervical Cancer	MIR590	Genecards
Cervical Cancer	RBBP4	Genecards
Cervical Cancer	PSMB8	Genecards
Cervical Cancer	PCAT1	Genecards
Cervical Cancer	BECN1	Genecards
Cervical Cancer	TOP2A	Genecards
Cervical Cancer	MICB	Genecards
Cervical Cancer	MDC1	Genecards
Cervical Cancer	RAD51B	Genecards
Cervical Cancer	SMARCE1	Genecards
Cervical Cancer	MIR146B	Genecards
Cervical Cancer	MIR452	Genecards
Cervical Cancer	MIR939	Genecards
Cervical Cancer	KAT5	Genecards
Cervical Cancer	NOP53	Genecards
Cervical Cancer	SCYL1	Genecards
Cervical Cancer	CCR5	Genecards
Cervical Cancer	POLA2	Genecards
Cervical Cancer	ILF3	Genecards
Cervical Cancer	TBL1XR1	Genecards
Cervical Cancer	CDC42	Genecards
Cervical Cancer	AKT2	Genecards
Cervical Cancer	HLA-DPA1	Genecards
Cervical Cancer	TLR2	Genecards
Cervical Cancer	TRIM28	Genecards
Cervical Cancer	IDO1	Genecards
Cervical Cancer	PTBP1	Genecards
Cervical Cancer	TGFBR2	Genecards
Cervical Cancer	SART1	Genecards
Cervical Cancer	VPS52	Genecards
Cervical Cancer	FBXO22	Genecards
Cervical Cancer	PKM	Genecards
Cervical Cancer	PAX8	Genecards
Cervical Cancer	MTDH	Genecards
Cervical Cancer	SLC12A4	Genecards
Cervical Cancer	MIR215	Genecards
Cervical Cancer	MMP1	Genecards
Cervical Cancer	ZFPL1	Genecards
Cervical Cancer	KPNB1	Genecards
Cervical Cancer	PIP5K1A	Genecards
Cervical Cancer	NFE2L2	Genecards
Cervical Cancer	GTF2H4	Genecards
Cervical Cancer	EZR	Genecards
Cervical Cancer	MIR142	Genecards
Cervical Cancer	TCF3	Genecards
Cervical Cancer	XPO1	Genecards
Cervical Cancer	UBE2I	Genecards
Cervical Cancer	SF1	Genecards
Cervical Cancer	DDX39B	Genecards
Cervical Cancer	TMEM50A	Genecards
Cervical Cancer	ANXA2	Genecards
Cervical Cancer	TAPBP	Genecards
Cervical Cancer	MIR146A	Genecards
Cervical Cancer	SETDB1	Genecards
Cervical Cancer	SRSF3	Genecards
Cervical Cancer	IRF3	Genecards
Cervical Cancer	EPAS1	Genecards
Cervical Cancer	TFRC	Genecards
Cervical Cancer	RACK1	Genecards
Cervical Cancer	SOX2	Genecards
Cervical Cancer	CDC25A	Genecards
Cervical Cancer	PTPN11	Genecards
Cervical Cancer	UBAP2L	Genecards
Cervical Cancer	KHDRBS1	Genecards
Cervical Cancer	PTPN1	Genecards
Cervical Cancer	SNRNP70	Genecards
Cervical Cancer	MIR144	Genecards
Cervical Cancer	MIR150	Genecards
Cervical Cancer	MIR497	Genecards
Cervical Cancer	KDM1A	Genecards
Cervical Cancer	DNMT3A	Genecards
Cervical Cancer	MTA1	Genecards
Cervical Cancer	DAZAP1	Genecards
Cervical Cancer	SRCAP	Genecards
Cervical Cancer	GSK3B	Genecards
Cervical Cancer	AAAS	Genecards
Cervical Cancer	RAC1	Genecards
Cervical Cancer	TCF7L2	Genecards
Cervical Cancer	INHBA	Genecards
Cervical Cancer	KDM5B	Genecards
Cervical Cancer	SOD2-OT1	Genecards
Cervical Cancer	PAX1	Genecards
Cervical Cancer	SF3A2	Genecards
Cervical Cancer	TLE3	Genecards
Cervical Cancer	SRSF1	Genecards
Cervical Cancer	RPL19	Genecards
Cervical Cancer	SPP1	Genecards
Cervical Cancer	TWIST1	Genecards
Cervical Cancer	CD28	Genecards
Cervical Cancer	MIR196A2	Genecards
Cervical Cancer	FOXO1	Genecards
Cervical Cancer	ZEB2	Genecards
Cervical Cancer	CLIC1	Genecards
Cervical Cancer	MTR	Genecards
Cervical Cancer	SIPA1	Genecards
Cervical Cancer	LMNA	Genecards
Cervical Cancer	PRMT5	Genecards
Cervical Cancer	RUNX1	Genecards
Cervical Cancer	MIR211	Genecards
Cervical Cancer	NUP85	Genecards
Cervical Cancer	TRAF6	Genecards
Cervical Cancer	CDK9	Genecards
Cervical Cancer	FOXP3	Genecards
Cervical Cancer	SIX1	Genecards
Cervical Cancer	AP4M1	Genecards
Cervical Cancer	NT5E	Genecards
Cervical Cancer	ICAM1	Genecards
Cervical Cancer	FRMD8	Genecards
Cervical Cancer	EDC4	Genecards
Cervical Cancer	MIR216A	Genecards
Cervical Cancer	MAP3K11	Genecards
Cervical Cancer	RFX3-DT	Genecards
Cervical Cancer	LDHA	Genecards
Cervical Cancer	VDAC1	Genecards
Cervical Cancer	XPC	Genecards
Cervical Cancer	PAK4	Genecards
Cervical Cancer	CSNK2B	Genecards
Cervical Cancer	DDX5	Genecards
Cervical Cancer	TEAD1	Genecards
Cervical Cancer	TRMT1	Genecards
Cervical Cancer	EIF4A1	Genecards
Cervical Cancer	CHD4	Genecards
Cervical Cancer	FUS	Genecards
Cervical Cancer	MTA2	Genecards
Cervical Cancer	SRRT	Genecards
Cervical Cancer	ATF6B	Genecards
Cervical Cancer	RUSC1-AS1	Genecards
Cervical Cancer	MIR124-1	Genecards
Cervical Cancer	MIR629	Genecards
Cervical Cancer	PDCD1	Genecards
Cervical Cancer	SMURF1	Genecards
Cervical Cancer	SNAI2	Genecards
Cervical Cancer	RNF40	Genecards
Cervical Cancer	PBK	Genecards
Cervical Cancer	SEPTIN9	Genecards
Cervical Cancer	LGALS9	Genecards
Cervical Cancer	TRA2B	Genecards
Cervical Cancer	FGF2	Genecards
Cervical Cancer	ZNF667-AS1	Genecards
Cervical Cancer	POU5F1B	Genecards
Cervical Cancer	PER1	Genecards
Cervical Cancer	INO80	Genecards
Cervical Cancer	MAP4K4	Genecards
Cervical Cancer	DPM1	Genecards
Cervical Cancer	SKIC2	Genecards
Cervical Cancer	SNORD44	Genecards
Cervical Cancer	BRD4	Genecards
Cervical Cancer	MACC1	Genecards
Cervical Cancer	RCC1	Genecards
Cervical Cancer	CD83	Genecards
Cervical Cancer	LATS1	Genecards
Cervical Cancer	PCBP2	Genecards
Cervical Cancer	MRI1	Genecards
Cervical Cancer	SRRM2	Genecards
Cervical Cancer	UPF1	Genecards
Cervical Cancer	RAD51	Genecards
Cervical Cancer	HDAC1	Genecards
Cervical Cancer	MIR486-1	Genecards
Cervical Cancer	RBM14	Genecards
Cervical Cancer	MIR379	Genecards
Cervical Cancer	GSDMB	Genecards
Cervical Cancer	CD36	Genecards
Cervical Cancer	E2F4	Genecards
Cervical Cancer	ZNRD2	Genecards
Cervical Cancer	IL4R	Genecards
Cervical Cancer	CYP2D6	Genecards
Cervical Cancer	CTSL	Genecards
Cervical Cancer	PTGER4	Genecards
Cervical Cancer	TSC2	Genecards
Cervical Cancer	FBL	Genecards
Cervical Cancer	RNF114	Genecards
Cervical Cancer	MUTYH	Genecards
Cervical Cancer	DKK1	Genecards
Cervical Cancer	AGER	Genecards
Cervical Cancer	RIPK1	Genecards
Cervical Cancer	KLF6	Genecards
Cervical Cancer	SLC9A1	Genecards
Cervical Cancer	IKBKB	Genecards
Cervical Cancer	NHERF1	Genecards
Cervical Cancer	SOX4	Genecards
Cervical Cancer	PFAS	Genecards
Cervical Cancer	RAB1B	Genecards
Cervical Cancer	CYP2E1	Genecards
Cervical Cancer	KLF4	Genecards
Cervical Cancer	CTNND1	Genecards
Cervical Cancer	METTL14	Genecards
Cervical Cancer	KMT2B	Genecards
Cervical Cancer	ABCF1	Genecards
Cervical Cancer	RFX1	Genecards
Cervical Cancer	GSTM3	Genecards
Cervical Cancer	SMAD7	Genecards
Cervical Cancer	ACIN1	Genecards
Cervical Cancer	HOXA1	Genecards
Cervical Cancer	WRAP53	Genecards
Cervical Cancer	SEC16A	Genecards
Cervical Cancer	EPS8	Genecards
Cervical Cancer	ANGPT1	Genecards
Cervical Cancer	EFEMP2	Genecards
Cervical Cancer	MAP3K3	Genecards
Cervical Cancer	DAB2	Genecards
Cervical Cancer	EPHX1	Genecards
Cervical Cancer	SF3A1	Genecards
Cervical Cancer	CCR7	Genecards
Cervical Cancer	YTHDF2	Genecards
Cervical Cancer	PPP1R10	Genecards
Cervical Cancer	TIMP4	Genecards
Cervical Cancer	PAX8-AS1	Genecards
Cervical Cancer	WWOX	Genecards
Cervical Cancer	CAT	Genecards
Cervical Cancer	PRPF3	Genecards
Cervical Cancer	ALDH16A1	Genecards
Cervical Cancer	DDX27	Genecards
Cervical Cancer	NCOA5	Genecards
Cervical Cancer	KPNA2	Genecards
Cervical Cancer	MDM4	Genecards
Cervical Cancer	KITLG	Genecards
Cervical Cancer	MAP2K7	Genecards
Cervical Cancer	BAG6	Genecards
Cervical Cancer	CCT3	Genecards
Cervical Cancer	LIMA1	Genecards
Cervical Cancer	ATF1	Genecards
Cervical Cancer	STK17A	Genecards
Cervical Cancer	LMX1A	Genecards
Cervical Cancer	RBM4	Genecards
Cervical Cancer	CA12	Genecards
Cervical Cancer	MIR375	Genecards
Cervical Cancer	LAMB3	Genecards
Cervical Cancer	MZF1	Genecards
Cervical Cancer	USP7	Genecards
Cervical Cancer	ALDH1A1	Genecards
Cervical Cancer	PSMC4	Genecards
Cervical Cancer	DVL2	Genecards
Cervical Cancer	HGS	Genecards
Cervical Cancer	EDC3	Genecards
Cervical Cancer	TACSTD2	Genecards
Cervical Cancer	SNORD15A	Genecards
Cervical Cancer	MTRR	Genecards
Cervical Cancer	RRM2	Genecards
Cervical Cancer	MIR494	Genecards
Cervical Cancer	FOXO3	Genecards
Cervical Cancer	RPRD1B	Genecards
Cervical Cancer	KIF14	Genecards
Cervical Cancer	KLC2-AS1	Genecards
Cervical Cancer	YWHAZ	Genecards
Cervical Cancer	HPSE	Genecards
Cervical Cancer	ACD	Genecards
Cervical Cancer	MIR9-3HG	Genecards
Cervical Cancer	GRWD1	Genecards
Cervical Cancer	PAF1	Genecards
Cervical Cancer	ACSF3	Genecards
Cervical Cancer	SUPT5H	Genecards
Cervical Cancer	WDR6	Genecards
Cervical Cancer	XRCC2	Genecards
Cervical Cancer	POLR2A	Genecards
Cervical Cancer	CPSF1	Genecards
Cervical Cancer	COL5A1	Genecards
Cervical Cancer	C4A	Genecards
Cervical Cancer	EIF1AD	Genecards
Cervical Cancer	AMOTL1	Genecards
Cervical Cancer	TGFB2	Genecards
Cervical Cancer	KLF14	Genecards
Cervical Cancer	RPS6KB1	Genecards
Cervical Cancer	CFTR	Genecards
Cervical Cancer	DNAJB12	Genecards
Cervical Cancer	CCNA1	Genecards
Cervical Cancer	CTSF	Genecards
Cervical Cancer	IER3	Genecards
Cervical Cancer	HNRNPL	Genecards
Cervical Cancer	USP9X	Genecards
Cervical Cancer	FOXC1	Genecards
Cervical Cancer	ELK1	Genecards
Cervical Cancer	PGD	Genecards
Cervical Cancer	NDRG1	Genecards
Cervical Cancer	LRATD2	Genecards
Cervical Cancer	LGALS3	Genecards
Cervical Cancer	CLK3	Genecards
Cervical Cancer	MED1	Genecards
Cervical Cancer	NTMT1	Genecards
Cervical Cancer	WNT6	Genecards
Cervical Cancer	TEK	Genecards
Cervical Cancer	F3	Genecards
Cervical Cancer	FTO	Genecards
Cervical Cancer	SLIT3	Genecards
Cervical Cancer	API5	Genecards
Cervical Cancer	RBL2	Genecards
Cervical Cancer	PTPRJ	Genecards
Cervical Cancer	FOSL2	Genecards
Cervical Cancer	CD38	Genecards
Cervical Cancer	GAPDH	Genecards
Cervical Cancer	RPS11	Genecards
Cervical Cancer	DPH7	Genecards
Cervical Cancer	ZNF598	Genecards
Cervical Cancer	ENSG00000266469	Genecards
Cervical Cancer	ERCC2	Genecards
Cervical Cancer	KMT2D	Genecards
Cervical Cancer	AKTIP	Genecards
Cervical Cancer	GFPT1	Genecards
Cervical Cancer	KHSRP	Genecards
Cervical Cancer	CPSF6	Genecards
Cervical Cancer	CPNE1	Genecards
Cervical Cancer	HNRNPUL1	Genecards
Cervical Cancer	LSM14A	Genecards
Cervical Cancer	ACTBL2	Genecards
Cervical Cancer	LINC02441	Genecards
Cervical Cancer	LINC02563	Genecards
Cervical Cancer	RBM15	Genecards
Cervical Cancer	LIG1	Genecards
Cervical Cancer	DICER1	Genecards
Cervical Cancer	YBX1	Genecards
Cervical Cancer	TFPI2	Genecards
Cervical Cancer	RPP25	Genecards
Cervical Cancer	MIR138-2	Genecards
Cervical Cancer	SMARCD1	Genecards
Cervical Cancer	TRIM27	Genecards
Cervical Cancer	TXNIP	Genecards
Cervical Cancer	ZNF582	Genecards
Cervical Cancer	STC1	Genecards
Cervical Cancer	MCM5	Genecards
Cervical Cancer	SFN	Genecards
Cervical Cancer	SERPINE1	Genecards
Cervical Cancer	CTCF	Genecards
Cervical Cancer	HNRNPA1	Genecards
Cervical Cancer	PRIM1	Genecards
Cervical Cancer	RPL13A	Genecards
Cervical Cancer	TBCD	Genecards
Cervical Cancer	PKN3	Genecards
Cervical Cancer	SNRNP40	Genecards
Cervical Cancer	RPSA	Genecards
Cervical Cancer	EPCAM	Genecards
Cervical Cancer	SFPQ	Genecards
Cervical Cancer	OGDHL	Genecards
Cervical Cancer	PXN	Genecards
Cervical Cancer	CST6	Genecards
Cervical Cancer	ARRDC3	Genecards
Cervical Cancer	HMCN1	Genecards
Cervical Cancer	UHRF1	Genecards
Cervical Cancer	BRD2	Genecards
Cervical Cancer	GRN	Genecards
Cervical Cancer	NCOR1	Genecards
Cervical Cancer	ASF1B	Genecards
Cervical Cancer	SOX6	Genecards
Cervical Cancer	FANCC	Genecards
Cervical Cancer	LPP	Genecards
Cervical Cancer	NUDC	Genecards
Cervical Cancer	GANAB	Genecards
Cervical Cancer	RAD9A	Genecards
Cervical Cancer	ATAD3B	Genecards
Cervical Cancer	INTS11	Genecards
Cervical Cancer	YIF1A	Genecards
Cervical Cancer	CCDC97	Genecards
Cervical Cancer	NRP1	Genecards
Cervical Cancer	AUP1	Genecards
Cervical Cancer	RHOB	Genecards
Cervical Cancer	HOXC6	Genecards
Cervical Cancer	NAT10	Genecards
Cervical Cancer	HOXC8	Genecards
Cervical Cancer	HDAC10	Genecards
Cervical Cancer	RTN4	Genecards
Cervical Cancer	RFC4	Genecards
Cervical Cancer	BCDIN3D	Genecards
Cervical Cancer	RPS16	Genecards
Cervical Cancer	CEP131	Genecards
Cervical Cancer	CCDC61	Genecards
Cervical Cancer	METTL25B	Genecards
Cervical Cancer	SOCS5	Genecards
Cervical Cancer	MIR218-2	Genecards
Cervical Cancer	BLCAP	Genecards
Cervical Cancer	FOXP1	Genecards
Cervical Cancer	CTSK	Genecards
Cervical Cancer	XRCC4	Genecards
Cervical Cancer	STAT5A	Genecards
Cervical Cancer	PCBP1	Genecards
Cervical Cancer	ROCK2	Genecards
Cervical Cancer	CD24	Genecards
Cervical Cancer	MAT2A	Genecards
Cervical Cancer	MCM7	Genecards
Cervical Cancer	LMNB2	Genecards
Cervical Cancer	PRKCD	Genecards
Cervical Cancer	GLI3	Genecards
Cervical Cancer	EDN1	Genecards
Cervical Cancer	LIFR	Genecards
Cervical Cancer	FNDC3B	Genecards
Cervical Cancer	PRPF8	Genecards
Cervical Cancer	IL1R2	Genecards
Cervical Cancer	CTSS	Genecards
Cervical Cancer	RFC1	Genecards
Cervical Cancer	MIR127	Genecards
Cervical Cancer	TCF7L1	Genecards
Cervical Cancer	DAXX	Genecards
Cervical Cancer	POLR1C	Genecards
Cervical Cancer	PARVA	Genecards
Cervical Cancer	RBM39	Genecards
Cervical Cancer	TRIM26	Genecards
Cervical Cancer	HLA-H	Genecards
Cervical Cancer	LRIG3	Genecards
Cervical Cancer	EIF3B	Genecards
Cervical Cancer	IGF2BP3	Genecards
Cervical Cancer	FABP5	Genecards
Cervical Cancer	ERAP2	Genecards
Cervical Cancer	ESM1	Genecards
Cervical Cancer	GSN	Genecards
Cervical Cancer	HIPK2	Genecards
Cervical Cancer	HP	Genecards
Cervical Cancer	FOXK2	Genecards
Cervical Cancer	ID1	Genecards
Cervical Cancer	PRMT1	Genecards
Cervical Cancer	PPP1CB	Genecards
Cervical Cancer	CCAR1	Genecards
Cervical Cancer	TRIP4	Genecards
Cervical Cancer	DDX3X	Genecards
Cervical Cancer	NUP93	Genecards
Cervical Cancer	AKIP1	Genecards
Cervical Cancer	PFKFB4	Genecards
Cervical Cancer	SND1	Genecards
Cervical Cancer	HLA-DRB5	Genecards
Cervical Cancer	PCNX3	Genecards
Cervical Cancer	STAT2	Genecards
Cervical Cancer	IL17F	Genecards
Cervical Cancer	ANGPT2	Genecards
Cervical Cancer	ERG	Genecards
Cervical Cancer	ADGRE5	Genecards
Cervical Cancer	NEK2	Genecards
Cervical Cancer	WDR5	Genecards
Cervical Cancer	NEK9	Genecards
Cervical Cancer	PRKD2	Genecards
Cervical Cancer	EIF3I	Genecards
Cervical Cancer	HSP90AA1	Genecards
Cervical Cancer	MIR9-2	Genecards
Cervical Cancer	GREM1	Genecards
Cervical Cancer	NUBP2	Genecards
Cervical Cancer	UBXN1	Genecards
Cervical Cancer	PRKCA	Genecards
Cervical Cancer	KNTC1	Genecards
Cervical Cancer	RPLP1	Genecards
Cervical Cancer	TWIST2	Genecards
Cervical Cancer	FLT1	Genecards
Cervical Cancer	LOC124902694	Genecards
Cervical Cancer	ERN1	Genecards
Cervical Cancer	TOE1	Genecards
Cervical Cancer	TNFRSF11A	Genecards
Cervical Cancer	CAD	Genecards
Cervical Cancer	FLAD1	Genecards
Cervical Cancer	KDELR1	Genecards
Cervical Cancer	AGO2	Genecards
Cervical Cancer	KDM4A	Genecards
Cervical Cancer	TPD52	Genecards
Cervical Cancer	TLR3	Genecards
Cervical Cancer	AOPEP	Genecards
Cervical Cancer	PRKAA1	Genecards
Cervical Cancer	IGF2BP2	Genecards
Cervical Cancer	HOTAIRM1	Genecards
Cervical Cancer	DTL	Genecards
Cervical Cancer	ANXA5	Genecards
Cervical Cancer	FLNB	Genecards
Cervical Cancer	NEDD4L	Genecards
Cervical Cancer	ERLIN2	Genecards
Cervical Cancer	TBCE	Genecards
Cervical Cancer	DDX39A	Genecards
Cervical Cancer	SMU1	Genecards
Cervical Cancer	WRNIP1	Genecards
Cervical Cancer	PRP4K	Genecards
Cervical Cancer	HLA-DRB6	Genecards
Cervical Cancer	CD276	Genecards
Cervical Cancer	AGFG1	Genecards
Cervical Cancer	PACS1	Genecards
Cervical Cancer	CLPTM1L	Genecards
Cervical Cancer	TNPO1	Genecards
Cervical Cancer	PRDX6	Genecards
Cervical Cancer	DNMT3B	Genecards
Cervical Cancer	TUFT1	Genecards
Cervical Cancer	KHDC4	Genecards
Cervical Cancer	TLR8	Genecards
Cervical Cancer	KCNH1	Genecards
Cervical Cancer	ENO1	Genecards
Cervical Cancer	LBR	Genecards
Cervical Cancer	POLD1	Genecards
Cervical Cancer	AKAP13	Genecards
Cervical Cancer	LRCH4	Genecards
Cervical Cancer	BICRAL	Genecards
Cervical Cancer	RRM1	Genecards
Cervical Cancer	MAP2K3	Genecards
Cervical Cancer	BCYRN1	Genecards
Cervical Cancer	FSCN1	Genecards
Cervical Cancer	ZNF217	Genecards
Cervical Cancer	PA2G4	Genecards
Cervical Cancer	MIR545	Genecards
Cervical Cancer	ARNT	Genecards
Cervical Cancer	MIR499A	Genecards
Cervical Cancer	MUS81	Genecards
Cervical Cancer	ZKSCAN8	Genecards
Cervical Cancer	RPL12	Genecards
Cervical Cancer	UBE2Z	Genecards
Cervical Cancer	QRICH1	Genecards
Cervical Cancer	TRIP6	Genecards
Cervical Cancer	ACKR3	Genecards
Cervical Cancer	AHR	Genecards
Cervical Cancer	WNT4	Genecards
Cervical Cancer	TPX2	Genecards
Cervical Cancer	AHDC1	Genecards
Cervical Cancer	S100PBP	Genecards
Cervical Cancer	LOXL2	Genecards
Cervical Cancer	HOXC13	Genecards
Cervical Cancer	PRKCI	Genecards
Cervical Cancer	DEK	Genecards
Cervical Cancer	SEC24C	Genecards
Cervical Cancer	TCOF1	Genecards
Cervical Cancer	LUC7L3	Genecards
Cervical Cancer	RBM12	Genecards
Cervical Cancer	LYPLAL1	Genecards
Cervical Cancer	CPSF7	Genecards
Cervical Cancer	MIR503	Genecards
Cervical Cancer	WNT11	Genecards
Cervical Cancer	SULF1	Genecards
Cervical Cancer	ZNF350	Genecards
Cervical Cancer	LASP1	Genecards
Cervical Cancer	CYP1B1	Genecards
Cervical Cancer	ICOS	Genecards
Cervical Cancer	TCEAL1	Genecards
Cervical Cancer	JAK3	Genecards
Cervical Cancer	WNT5A	Genecards
Cervical Cancer	NR2E3	Genecards
Cervical Cancer	DDX17	Genecards
Cervical Cancer	XPO5	Genecards
Cervical Cancer	CREB3L4	Genecards
Cervical Cancer	MGA	Genecards
Cervical Cancer	YTHDF1	Genecards
Cervical Cancer	PRPF38B	Genecards
Cervical Cancer	MIR361	Genecards
Cervical Cancer	TIMP1	Genecards
Cervical Cancer	FHL2	Genecards
Cervical Cancer	MIR24-2	Genecards
Cervical Cancer	RHOC	Genecards
Cervical Cancer	SIM1	Genecards
Cervical Cancer	FOLR1	Genecards
Cervical Cancer	TCF19	Genecards
Cervical Cancer	NAE1	Genecards
Cervical Cancer	FPGS	Genecards
Cervical Cancer	RPL18	Genecards
Cervical Cancer	VARS1	Genecards
Cervical Cancer	HNRNPH3	Genecards
Cervical Cancer	HNRNPM	Genecards
Cervical Cancer	ALDH8A1	Genecards
Cervical Cancer	ZC3H18	Genecards
Cervical Cancer	MAPK6	Genecards
Cervical Cancer	ZSCAN12	Genecards
Cervical Cancer	HCFC1	Genecards
Cervical Cancer	CLDN1	Genecards
Cervical Cancer	PLXND1	Genecards
Cervical Cancer	IER5	Genecards
Cervical Cancer	BCL10	Genecards
Cervical Cancer	CPEB4	Genecards
Cervical Cancer	PDPK1	Genecards
Cervical Cancer	PSMD9	Genecards
Cervical Cancer	NANOG	Genecards
Cervical Cancer	WASF2	Genecards
Cervical Cancer	ENSG00000255038	Genecards
Cervical Cancer	GMDS	Genecards
Cervical Cancer	PALLD	Genecards
Cervical Cancer	TARS1	Genecards
Cervical Cancer	DAP3	Genecards
Cervical Cancer	NOP2	Genecards
Cervical Cancer	AP3M1	Genecards
Cervical Cancer	GPS1	Genecards
Cervical Cancer	DUS3L	Genecards
Cervical Cancer	PTGS1	Genecards
Cervical Cancer	RPA1	Genecards
Cervical Cancer	RANBP2	Genecards
Cervical Cancer	ZNF557	Genecards
Cervical Cancer	HSD17B1	Genecards
Cervical Cancer	URGCP	Genecards
Cervical Cancer	REV3L	Genecards
Cervical Cancer	NUDT21	Genecards
Cervical Cancer	STAG3L5P	Genecards
Cervical Cancer	NBPF1	Genecards
Cervical Cancer	DUSP5	Genecards
Cervical Cancer	NASP	Genecards
Cervical Cancer	HLA-E	Genecards
Cervical Cancer	HUWE1	Genecards
Cervical Cancer	SDC1	Genecards
Cervical Cancer	CNN3	Genecards
Cervical Cancer	MAPKAPK2	Genecards
Cervical Cancer	EED	Genecards
Cervical Cancer	P3H2	Genecards
Cervical Cancer	SRP68	Genecards
Cervical Cancer	EIF3G	Genecards
Cervical Cancer	AKR1E2	Genecards
Cervical Cancer	DDX47	Genecards
Cervical Cancer	POFUT2	Genecards
Cervical Cancer	CDK5RAP3	Genecards
Cervical Cancer	FTSJ3	Genecards
Cervical Cancer	NFX1	Genecards
Cervical Cancer	ANKHD1	Genecards
Cervical Cancer	CHI3L1	Genecards
Cervical Cancer	LY6G5B	Genecards
Cervical Cancer	WAPL	Genecards
Cervical Cancer	EXO1	Genecards
Cervical Cancer	HNRNPA2B1	Genecards
Cervical Cancer	ARL2	Genecards
Cervical Cancer	BARD1	Genecards
Cervical Cancer	TNFAIP8L1	Genecards
Cervical Cancer	ADNP	Genecards
Cervical Cancer	ZKSCAN3	Genecards
Cervical Cancer	KIF5B	Genecards
Cervical Cancer	RPL11	Genecards
Cervical Cancer	ASXL1	Genecards
Cervical Cancer	HNRNPR	Genecards
Cervical Cancer	DDX23	Genecards
Cervical Cancer	GTPBP3	Genecards
Cervical Cancer	RNPEP	Genecards
Cervical Cancer	UNC45A	Genecards
Cervical Cancer	BASP1	Genecards
Cervical Cancer	DDX46	Genecards
Cervical Cancer	DNAJC17	Genecards
Cervical Cancer	TRMT112	Genecards
Cervical Cancer	METTL17	Genecards
Cervical Cancer	FCGR2A	Genecards
Cervical Cancer	PDK1	Genecards
Cervical Cancer	P2RY1	Genecards
Cervical Cancer	CDC27	Genecards
Cervical Cancer	TNFRSF1A	Genecards
Cervical Cancer	CXCL1	Genecards
Cervical Cancer	G6PD	Genecards
Cervical Cancer	ENSG00000245156	Genecards
Cervical Cancer	ZNF603P	Genecards
Cervical Cancer	ITGAV	Genecards
Cervical Cancer	LEP	Genecards
Cervical Cancer	PEBP1	Genecards
Cervical Cancer	RELB	Genecards
Cervical Cancer	DHX9	Genecards
Cervical Cancer	SOCS3	Genecards
Cervical Cancer	GOLPH3	Genecards
Cervical Cancer	DDB2	Genecards
Cervical Cancer	CDKN3	Genecards
Cervical Cancer	STOML2	Genecards
Cervical Cancer	UBR5	Genecards
Cervical Cancer	CBLB	Genecards
Cervical Cancer	TARDBP	Genecards
Cervical Cancer	IQGAP1	Genecards
Cervical Cancer	SENP1	Genecards
Cervical Cancer	NCAPD2	Genecards
Cervical Cancer	CDC5L	Genecards
Cervical Cancer	CCDC6	Genecards
Cervical Cancer	MAU2	Genecards
Cervical Cancer	HAUS4	Genecards
Cervical Cancer	E4F1	Genecards
Cervical Cancer	BMP7	Genecards
Cervical Cancer	PSMB4	Genecards
Cervical Cancer	PDE4B	Genecards
Cervical Cancer	KL	Genecards
Cervical Cancer	DVL3	Genecards
Cervical Cancer	ADAM10	Genecards
Cervical Cancer	GON4L	Genecards
Cervical Cancer	UNK	Genecards
Cervical Cancer	ZSCAN9	Genecards
Cervical Cancer	PRKAA2	Genecards
Cervical Cancer	LGALS1	Genecards
Cervical Cancer	NOL7	Genecards
Cervical Cancer	BTN3A1	Genecards
Cervical Cancer	USP21	Genecards
Cervical Cancer	TMEM170B	Genecards
Cervical Cancer	MAPK8IP1	Genecards
Cervical Cancer	MAN2C1	Genecards
Cervical Cancer	TRIM4	Genecards
Cervical Cancer	PRKCE	Genecards
Cervical Cancer	PLK2	Genecards
Cervical Cancer	ANK3	Genecards
Cervical Cancer	CDC37	Genecards
Cervical Cancer	DRG2	Genecards
Cervical Cancer	RPL13	Genecards
Cervical Cancer	EEF1G	Genecards
Cervical Cancer	KPNA6	Genecards
Cervical Cancer	PSMG1	Genecards
Cervical Cancer	ARMC5	Genecards
Cervical Cancer	SNX17	Genecards
Cervical Cancer	AAR2	Genecards
Cervical Cancer	BLTP3A	Genecards
Cervical Cancer	MYO1B	Genecards
Cervical Cancer	ITGB6	Genecards
Cervical Cancer	UGCG	Genecards
Cervical Cancer	RING1	Genecards
Cervical Cancer	ATF6	Genecards
Cervical Cancer	TPM4	Genecards
Cervical Cancer	ALB	Genecards
Cervical Cancer	ATXN10	Genecards
Cervical Cancer	CCN1	Genecards
Cervical Cancer	MRE11	Genecards
Cervical Cancer	TRIM37	Genecards
Cervical Cancer	AGO3	Genecards
Cervical Cancer	PILRB	Genecards
Cervical Cancer	SERPINB5	Genecards
Cervical Cancer	COPS6	Genecards
Cervical Cancer	VTCN1	Genecards
Cervical Cancer	MIR223	Genecards
Cervical Cancer	PRKN	Genecards
Cervical Cancer	AJUBA	Genecards
Cervical Cancer	FAM83A	Genecards
Cervical Cancer	DHX30	Genecards
Cervical Cancer	AMBRA1	Genecards
Cervical Cancer	DDX56	Genecards
Cervical Cancer	RPL36AL	Genecards
Cervical Cancer	MIR433	Genecards
Cervical Cancer	DUSP1	Genecards
Cervical Cancer	B4GALT3	Genecards
Cervical Cancer	ENSG00000254461	Genecards
Cervical Cancer	FLG	Genecards
Cervical Cancer	TRIO	Genecards
Cervical Cancer	NOC2L	Genecards
Cervical Cancer	BDNF-AS	Genecards
Cervical Cancer	TYMS	Genecards
Cervical Cancer	WIF1	Genecards
Cervical Cancer	MIR451A	Genecards
Cervical Cancer	ZNF224	Genecards
Cervical Cancer	ZKSCAN4	Genecards
Cervical Cancer	ZNF785	Genecards
Cervical Cancer	RPS6KA1	Genecards
Cervical Cancer	CSK	Genecards
Cervical Cancer	UMPS	Genecards
Cervical Cancer	KDM3B	Genecards
Cervical Cancer	NUMA1	Genecards
Cervical Cancer	PPOX	Genecards
Cervical Cancer	TRRAP	Genecards
Cervical Cancer	SF3B4	Genecards
Cervical Cancer	GAPVD1	Genecards
Cervical Cancer	ACBD3	Genecards
Cervical Cancer	HNRNPA3	Genecards
Cervical Cancer	ILF2	Genecards
Cervical Cancer	MORC3	Genecards
Cervical Cancer	NME6	Genecards
Cervical Cancer	RPS18	Genecards
Cervical Cancer	RANBP10	Genecards
Cervical Cancer	RLF	Genecards
Cervical Cancer	SPNS1	Genecards
Cervical Cancer	HEMK2	Genecards
Cervical Cancer	COMMD2	Genecards
Cervical Cancer	LGR5	Genecards
Cervical Cancer	IGFBP4	Genecards
Cervical Cancer	HLA-DQA2	Genecards
Cervical Cancer	DDX50	Genecards
Cervical Cancer	MIR337	Genecards
Cervical Cancer	STK4	Genecards
Cervical Cancer	TMC8	Genecards
Cervical Cancer	MIR543	Genecards
Cervical Cancer	TSC22D1	Genecards
Cervical Cancer	TONSL	Genecards
Cervical Cancer	CCAR2	Genecards
Cervical Cancer	TMPO	Genecards
Cervical Cancer	CD40	Genecards
Cervical Cancer	ACTB	Genecards
Cervical Cancer	BDNF	Genecards
Cervical Cancer	CHN1	Genecards
Cervical Cancer	PGF	Genecards
Cervical Cancer	LNC-LBCS	Genecards
Cervical Cancer	SQSTM1	Genecards
Cervical Cancer	CAMKK2	Genecards
Cervical Cancer	ANXA1	Genecards
Cervical Cancer	HMGA2	Genecards
Cervical Cancer	ANXA3	Genecards
Cervical Cancer	AKNA	Genecards
Cervical Cancer	ADAR	Genecards
Cervical Cancer	EPHB4	Genecards
Cervical Cancer	ATP1B1	Genecards
Cervical Cancer	CSNK1E	Genecards
Cervical Cancer	GNA11	Genecards
Cervical Cancer	SRSF4	Genecards
Cervical Cancer	CDK11A	Genecards
Cervical Cancer	NUB1	Genecards
Cervical Cancer	ERGIC3	Genecards
Cervical Cancer	AMDHD2	Genecards
Cervical Cancer	ZNHIT2	Genecards
Cervical Cancer	FBXO46	Genecards
Cervical Cancer	MIR3147	Genecards
Cervical Cancer	INCENP	Genecards
Cervical Cancer	RPS3	Genecards
Cervical Cancer	CCHCR1	Genecards
Cervical Cancer	EHD2	Genecards
Cervical Cancer	PDIA3	Genecards
Cervical Cancer	NPM1	Genecards
Cervical Cancer	FANCA	Genecards
Cervical Cancer	HDAC2	Genecards
Cervical Cancer	CCL20	Genecards
Cervical Cancer	RB1CC1	Genecards
Cervical Cancer	TP53INP1	Genecards
Cervical Cancer	MIR378A	Genecards
Cervical Cancer	STIM1	Genecards
Cervical Cancer	CARD8-AS1	Genecards
Cervical Cancer	ATG2A	Genecards
Cervical Cancer	FAU	Genecards
Cervical Cancer	MRPL11	Genecards
Cervical Cancer	YJU2B	Genecards
Cervical Cancer	NPIPB13	Genecards
Cervical Cancer	TIA1	Genecards
Cervical Cancer	ATXN2L	Genecards
Cervical Cancer	NEK7	Genecards
Cervical Cancer	MRPS7	Genecards
Cervical Cancer	ANKFY1	Genecards
Cervical Cancer	MRPS27	Genecards
Cervical Cancer	SRSF5	Genecards
Cervical Cancer	USP39	Genecards
Cervical Cancer	RAB3C	Genecards
Cervical Cancer	IFRD2	Genecards
Cervical Cancer	JUNB	Genecards
Cervical Cancer	RXRB	Genecards
Cervical Cancer	HLA-DOB	Genecards
Cervical Cancer	MIR3184	Genecards
Cervical Cancer	FOXQ1	Genecards
Cervical Cancer	LINC00467	Genecards
Cervical Cancer	FGD5-AS1	Genecards
Cervical Cancer	OSMR	Genecards
Cervical Cancer	BMP6	Genecards
Cervical Cancer	EIF5A	Genecards
Cervical Cancer	MIR485	Genecards
Cervical Cancer	MPO	Genecards
Cervical Cancer	CDH2	Genecards
Cervical Cancer	PRR12	Genecards
Cervical Cancer	ZNF740	Genecards
Cervical Cancer	ZNF764	Genecards
Cervical Cancer	ZNRD2-DT	Genecards
Cervical Cancer	MAP1LC3A	Genecards
Cervical Cancer	MIR135A1	Genecards
Cervical Cancer	CDC7	Genecards
Cervical Cancer	POLE	Genecards
Cervical Cancer	RAD52	Genecards
Cervical Cancer	U2AF2	Genecards
Cervical Cancer	LLGL2	Genecards
Cervical Cancer	DDX42	Genecards
Cervical Cancer	TSPAN10	Genecards
Cervical Cancer	C15orf39	Genecards
Cervical Cancer	RRP36	Genecards
Cervical Cancer	TGFA	Genecards
Cervical Cancer	MBD4	Genecards
Cervical Cancer	RNASEH2C	Genecards
Cervical Cancer	ICAM3	Genecards
Cervical Cancer	SASH1	Genecards
Cervical Cancer	FSTL1	Genecards
Cervical Cancer	DUT	Genecards
Cervical Cancer	TFAP2C	Genecards
Cervical Cancer	MIR129-2	Genecards
Cervical Cancer	TNS4	Genecards
Cervical Cancer	ATXN1	Genecards
Cervical Cancer	SLC11A1	Genecards
Cervical Cancer	TBK1	Genecards
Cervical Cancer	NEDD9	Genecards
Cervical Cancer	TIGIT	Genecards
Cervical Cancer	CD4	Genecards
Cervical Cancer	MIR16-2	Genecards
Cervical Cancer	GNA13	Genecards
Cervical Cancer	NFKBIL1	Genecards
Cervical Cancer	ZNF3	Genecards
Cervical Cancer	INO80E	Genecards
Cervical Cancer	ENSG00000242798	Genecards
Cervical Cancer	UBE2D3P3	Genecards
Cervical Cancer	STING1	Genecards
Cervical Cancer	PTPN6	Genecards
Cervical Cancer	MADD	Genecards
Cervical Cancer	POFUT1	Genecards
Cervical Cancer	TSEN2	Genecards
Cervical Cancer	SNTB2	Genecards
Cervical Cancer	COPZ1	Genecards
Cervical Cancer	HNRNPA0	Genecards
Cervical Cancer	PTPN9	Genecards
Cervical Cancer	CYRIB	Genecards
Cervical Cancer	MIR199B	Genecards
Cervical Cancer	PSAT1	Genecards
Cervical Cancer	CXCL2	Genecards
Cervical Cancer	CHD8	Genecards
Cervical Cancer	HM13	Genecards
Cervical Cancer	CD34	Genecards
Cervical Cancer	LTO1	Genecards
Cervical Cancer	VIM	Genecards
Cervical Cancer	LOX	Genecards
Cervical Cancer	RTRAF	Genecards
Cervical Cancer	S100A9	Genecards
Cervical Cancer	ARL6IP1	Genecards
Cervical Cancer	ZNF180	Genecards
Cervical Cancer	SMG1P5	Genecards
Cervical Cancer	SUZ12	Genecards
Cervical Cancer	HMGA1	Genecards
Cervical Cancer	STMN1	Genecards
Cervical Cancer	TBX3	Genecards
Cervical Cancer	MIR877	Genecards
Cervical Cancer	MYLK2	Genecards
Cervical Cancer	EIF2B4	Genecards
Cervical Cancer	GBF1	Genecards
Cervical Cancer	PKN2	Genecards
Cervical Cancer	STT3B	Genecards
Cervical Cancer	ASPH	Genecards
Cervical Cancer	NUP133	Genecards
Cervical Cancer	LUC7L	Genecards
Cervical Cancer	PGS1	Genecards
Cervical Cancer	SNUPN	Genecards
Cervical Cancer	HP1BP3	Genecards
Cervical Cancer	ZNF326	Genecards
Cervical Cancer	DINOL	Genecards
Cervical Cancer	BCL2L2	Genecards
Cervical Cancer	TGFBR1	Genecards
Cervical Cancer	SETD1A	Genecards
Cervical Cancer	BAZ2A	Genecards
Cervical Cancer	GABPB2	Genecards
Cervical Cancer	LOC100288123	Genecards
Cervical Cancer	GRB2	Genecards
Cervical Cancer	CKB	Genecards
Cervical Cancer	RBM26	Genecards
Cervical Cancer	MACROD2	Genecards
Cervical Cancer	PDGFRB	Genecards
Cervical Cancer	GLI2	Genecards
Cervical Cancer	POU2F1	Genecards
Cervical Cancer	CNPY2	Genecards
Cervical Cancer	GALNT7	Genecards
Cervical Cancer	BRD9	Genecards
Cervical Cancer	MIR125B2	Genecards
Cervical Cancer	CTSB	Genecards
Cervical Cancer	EXOC1	Genecards
Cervical Cancer	SIRT2	Genecards
Cervical Cancer	MIR498	Genecards
Cervical Cancer	EHBP1L1	Genecards
Cervical Cancer	ZNF77	Genecards
Cervical Cancer	PPP1R35	Genecards
Cervical Cancer	ZNF747	Genecards
Cervical Cancer	CNIH4	Genecards
Cervical Cancer	NEBL	Genecards
Cervical Cancer	ECT2	Genecards
Cervical Cancer	E2F3	Genecards
Cervical Cancer	LAMP3	Genecards
Cervical Cancer	PRPF31	Genecards
Cervical Cancer	RPS14	Genecards
Cervical Cancer	ARFGAP2	Genecards
Cervical Cancer	NUDT12	Genecards
Cervical Cancer	TBC1D10A	Genecards
Cervical Cancer	DCAKD	Genecards
Cervical Cancer	ZZEF1	Genecards
Cervical Cancer	WDSUB1	Genecards
Cervical Cancer	KMT5A	Genecards
Cervical Cancer	CREB3	Genecards
Cervical Cancer	CDK5	Genecards
Cervical Cancer	PTPRR	Genecards
Cervical Cancer	HDAC7	Genecards
Cervical Cancer	PPP1R15B	Genecards
Cervical Cancer	LAMC1	Genecards
Cervical Cancer	RAD18	Genecards
Cervical Cancer	ZNF143	Genecards
Cervical Cancer	PI4KB	Genecards
Cervical Cancer	SOD1	Genecards
Cervical Cancer	MIR663B	Genecards
Cervical Cancer	BTG2	Genecards
Cervical Cancer	PDLIM5	Genecards
Cervical Cancer	MIR148B	Genecards
Cervical Cancer	MAML1	Genecards
Cervical Cancer	TP53BP1	Genecards
Cervical Cancer	AK1	Genecards
Cervical Cancer	DSG2	Genecards
Cervical Cancer	PC	Genecards
Cervical Cancer	TRIM33	Genecards
Cervical Cancer	CNOT3	Genecards
Cervical Cancer	WWC1	Genecards
Cervical Cancer	HERC1	Genecards
Cervical Cancer	SMARCD2	Genecards
Cervical Cancer	DRC4	Genecards
Cervical Cancer	EXOSC10	Genecards
Cervical Cancer	OSBPL9	Genecards
Cervical Cancer	PPIL4	Genecards
Cervical Cancer	RBM25	Genecards
Cervical Cancer	ABLIM1	Genecards
Cervical Cancer	GHDC	Genecards
Cervical Cancer	EHMT1	Genecards
Cervical Cancer	MST1	Genecards
Cervical Cancer	RASA1	Genecards
Cervical Cancer	MECOM	Genecards
Cervical Cancer	DPF2	Genecards
Cervical Cancer	HAUS5	Genecards
Cervical Cancer	ENSG00000266980	Genecards
Cervical Cancer	ENSG00000267342	Genecards
Cervical Cancer	TUBB3	Genecards
Cervical Cancer	PIK3R1	Genecards
Cervical Cancer	SLC46A2	Genecards
Cervical Cancer	TUBA1B	Genecards
Cervical Cancer	CRP	Genecards
Cervical Cancer	HMGCS1	Genecards
Cervical Cancer	GLUD1	Genecards
Cervical Cancer	MFN2	Genecards
Cervical Cancer	FOXC2	Genecards
Cervical Cancer	FANCD2	Genecards
Cervical Cancer	NUP88	Genecards
Cervical Cancer	EIF3D	Genecards
Cervical Cancer	PUM2	Genecards
Cervical Cancer	ST7L	Genecards
Cervical Cancer	MIR181A2	Genecards
Cervical Cancer	HOXB4	Genecards
Cervical Cancer	ABL1	Genecards
Cervical Cancer	PLA2G6	Genecards
Cervical Cancer	ADSL	Genecards
Cervical Cancer	TNKS2	Genecards
Cervical Cancer	SIN3A	Genecards
Cervical Cancer	SYVN1	Genecards
Cervical Cancer	NUP188	Genecards
Cervical Cancer	RPL3P2	Genecards
Cervical Cancer	LTBP1	Genecards
Cervical Cancer	TLN1	Genecards
Cervical Cancer	APOBEC3B	Genecards
Cervical Cancer	PABPC1	Genecards
Cervical Cancer	MDH1	Genecards
Cervical Cancer	VAPA	Genecards
Cervical Cancer	FLOT1	Genecards
Cervical Cancer	RPL17	Genecards
Cervical Cancer	SETX	Genecards
Cervical Cancer	PIGT	Genecards
Cervical Cancer	RPL23A	Genecards
Cervical Cancer	TUT4	Genecards
Cervical Cancer	RANBP3	Genecards
Cervical Cancer	ACAP2	Genecards
Cervical Cancer	LARP4	Genecards
Cervical Cancer	MYBBP1A	Genecards
Cervical Cancer	THAP7	Genecards
Cervical Cancer	ZNF160	Genecards
Cervical Cancer	WDR70	Genecards
Cervical Cancer	INTS14	Genecards
Cervical Cancer	YLPM1	Genecards
Cervical Cancer	MATCAP1	Genecards
Cervical Cancer	GJD3-AS1	Genecards
Cervical Cancer	HINT1	Genecards
Cervical Cancer	NTN4	Genecards
Cervical Cancer	ODC1	Genecards
Cervical Cancer	PGAP3	Genecards
Cervical Cancer	DOT1L	Genecards
Cervical Cancer	CSAD	Genecards
Cervical Cancer	SNRPB	Genecards
Cervical Cancer	CTNNBIP1	Genecards
Cervical Cancer	ITGB3	Genecards
Cervical Cancer	SPINT1	Genecards
Cervical Cancer	STAU1	Genecards
Cervical Cancer	ADCYAP1	Genecards
Cervical Cancer	FGF1	Genecards
Cervical Cancer	RAP1A	Genecards
Cervical Cancer	DROSHA	Genecards
Cervical Cancer	FERMT2	Genecards
Cervical Cancer	WEE1	Genecards
Cervical Cancer	SREBF1	Genecards
Cervical Cancer	ADRA1B	Genecards
Cervical Cancer	CTPS1	Genecards
Cervical Cancer	EIF2B1	Genecards
Cervical Cancer	EIF4G3	Genecards
Cervical Cancer	RPL26	Genecards
Cervical Cancer	RALGAPA1	Genecards
Cervical Cancer	TLN2	Genecards
Cervical Cancer	WDR26	Genecards
Cervical Cancer	DPH1	Genecards
Cervical Cancer	RAB8A	Genecards
Cervical Cancer	IK	Genecards
Cervical Cancer	UCKL1	Genecards
Cervical Cancer	UBAP2	Genecards
Cervical Cancer	TAF5	Genecards
Cervical Cancer	LINC01503	Genecards
Cervical Cancer	CIRBP	Genecards
Cervical Cancer	NAALADL1	Genecards
Cervical Cancer	ZNF225	Genecards
Cervical Cancer	TMEM147-AS1	Genecards
Cervical Cancer	ENSG00000232043	Genecards
Cervical Cancer	OGT	Genecards
Cervical Cancer	F2RL1	Genecards
Cervical Cancer	GDF15	Genecards
Cervical Cancer	FLNA	Genecards
Cervical Cancer	MYH9	Genecards
Cervical Cancer	DYNC1H1	Genecards
Cervical Cancer	PDLIM1	Genecards
Cervical Cancer	ITGB8	Genecards
Cervical Cancer	NDC1	Genecards
Cervical Cancer	EDN2	Genecards
Cervical Cancer	MCM3AP-AS1	Genecards
Cervical Cancer	ROR1	Genecards
Cervical Cancer	RASSF8	Genecards
Cervical Cancer	MMP3	Genecards
Cervical Cancer	C16orf74	Genecards
Cervical Cancer	TRIM65	Genecards
Cervical Cancer	ZSCAN21	Genecards
Cervical Cancer	KRI1	Genecards
Cervical Cancer	CACTIN	Genecards
Cervical Cancer	CSF3	Genecards
Cervical Cancer	ORAI1	Genecards
Cervical Cancer	ATG7	Genecards
Cervical Cancer	KIF2A	Genecards
Cervical Cancer	FRMD6	Genecards
Cervical Cancer	MYO10	Genecards
Cervical Cancer	ARHGAP17	Genecards
Cervical Cancer	ATP1A1	Genecards
Cervical Cancer	NAMPT	Genecards
Cervical Cancer	DNAJB1	Genecards
Cervical Cancer	PICALM	Genecards
Cervical Cancer	KMT2C	Genecards
Cervical Cancer	PLEC	Genecards
Cervical Cancer	RPL27	Genecards
Cervical Cancer	EML4	Genecards
Cervical Cancer	RPN2	Genecards
Cervical Cancer	BCLAF1	Genecards
Cervical Cancer	CSGALNACT1	Genecards
Cervical Cancer	POLR3C	Genecards
Cervical Cancer	SNRPD2	Genecards
Cervical Cancer	ARFGAP1	Genecards
Cervical Cancer	ATP6V0D1	Genecards
Cervical Cancer	PES1	Genecards
Cervical Cancer	PPP2R3C	Genecards
Cervical Cancer	RPL27A	Genecards
Cervical Cancer	CNN2	Genecards
Cervical Cancer	MRPS21	Genecards
Cervical Cancer	ZNF512	Genecards
Cervical Cancer	UCHL3	Genecards
Cervical Cancer	GGH	Genecards
Cervical Cancer	SNHG8	Genecards
Cervical Cancer	KPNA1	Genecards
Cervical Cancer	PTX3	Genecards
Cervical Cancer	SPINT2	Genecards
Cervical Cancer	ANAPC2	Genecards
Cervical Cancer	EYA3	Genecards
Cervical Cancer	CDK3	Genecards
Cervical Cancer	GIGYF1	Genecards
Cervical Cancer	FBRS	Genecards
Cervical Cancer	ZSCAN25	Genecards
Cervical Cancer	PROSER3	Genecards
Cervical Cancer	ERVK13-1	Genecards
Cervical Cancer	DHCR7	Genecards
Cervical Cancer	TRC-GCA24-1	Genecards
Cervical Cancer	HDAC6	Genecards
Cervical Cancer	HOXA5	Genecards
Cervical Cancer	JUND	Genecards
Cervical Cancer	ANXA4	Genecards
Cervical Cancer	PTGER3	Genecards
Cervical Cancer	RCC2	Genecards
Cervical Cancer	RIN1	Genecards
Cervical Cancer	WWTR1	Genecards
Cervical Cancer	TLR7	Genecards
Cervical Cancer	ERAP1	Genecards
Cervical Cancer	SPHK1	Genecards
Cervical Cancer	CISD2	Genecards
Cervical Cancer	RNPS1	Genecards
Cervical Cancer	ABCG2	Genecards
Cervical Cancer	BRMS1	Genecards
Cervical Cancer	IL23A	Genecards
Cervical Cancer	BAG3	Genecards
Cervical Cancer	PATJ	Genecards
Cervical Cancer	MEN1	Genecards
Cervical Cancer	DHX16	Genecards
Cervical Cancer	SAP30BP	Genecards
Cervical Cancer	ZNF45	Genecards
Cervical Cancer	WARS1	Genecards
Cervical Cancer	RPL3	Genecards
Cervical Cancer	AUH	Genecards
Cervical Cancer	POLR2C	Genecards
Cervical Cancer	CSNK1G3	Genecards
Cervical Cancer	TRAPPC11	Genecards
Cervical Cancer	DDX52	Genecards
Cervical Cancer	DPF1	Genecards
Cervical Cancer	CNOT9	Genecards
Cervical Cancer	RPS27L	Genecards
Cervical Cancer	HECTD3	Genecards
Cervical Cancer	ASB6	Genecards
Cervical Cancer	ZSCAN29	Genecards
Cervical Cancer	TTC38	Genecards
Cervical Cancer	LARP7	Genecards
Cervical Cancer	HNRNPC	Genecards
Cervical Cancer	TMSB4X	Genecards
Cervical Cancer	ZNF84	Genecards
Cervical Cancer	IPO4	Genecards
Cervical Cancer	GMPS	Genecards
Cervical Cancer	GRHL2	Genecards
Cervical Cancer	CNTROB	Genecards
Cervical Cancer	ZNF687	Genecards
Cervical Cancer	ZNF44	Genecards
Cervical Cancer	TMEM259	Genecards
Cervical Cancer	MIR373	Genecards
Cervical Cancer	TGM2	Genecards
Cervical Cancer	RFC3	Genecards
Cervical Cancer	SLC16A1	Genecards
Cervical Cancer	FNBP1	Genecards
Cervical Cancer	TRIP13	Genecards
Cervical Cancer	PIK3CD	Genecards
Cervical Cancer	AHSG	Genecards
Cervical Cancer	TRAF3IP2-AS1	Genecards
Cervical Cancer	CUL3	Genecards
Cervical Cancer	EIF4G2	Genecards
Cervical Cancer	MYLIP	Genecards
Cervical Cancer	GINS2	Genecards
Cervical Cancer	LNCAROD	Genecards
Cervical Cancer	EIF2AK3	Genecards
Cervical Cancer	ACTN1	Genecards
Cervical Cancer	ARHGEF2	Genecards
Cervical Cancer	DKC1	Genecards
Cervical Cancer	PREP	Genecards
Cervical Cancer	CHST14	Genecards
Cervical Cancer	PFN2	Genecards
Cervical Cancer	PTPN23	Genecards
Cervical Cancer	RPL8	Genecards
Cervical Cancer	ATP6V1D	Genecards
Cervical Cancer	LDB1	Genecards
Cervical Cancer	IST1	Genecards
Cervical Cancer	ARHGAP18	Genecards
Cervical Cancer	RBM22	Genecards
Cervical Cancer	CEP192	Genecards
Cervical Cancer	EIF3L	Genecards
Cervical Cancer	HS1BP3	Genecards
Cervical Cancer	NT5DC2	Genecards
Cervical Cancer	FUBP3	Genecards
Cervical Cancer	ZNF628	Genecards
Cervical Cancer	INSIG2	Genecards
Cervical Cancer	CRKL	Genecards
Cervical Cancer	MIR519D	Genecards
Cervical Cancer	SPAG5	Genecards
Cervical Cancer	MIR7-3HG	Genecards
Cervical Cancer	MKLN1	Genecards
Cervical Cancer	RBM42	Genecards
Cervical Cancer	CLASRP	Genecards
Cervical Cancer	BCL7C	Genecards
Cervical Cancer	PHACTR4	Genecards
Cervical Cancer	ENTR1	Genecards
Cervical Cancer	ZNF227	Genecards
Cervical Cancer	CCDC34	Genecards
Cervical Cancer	SRSF9	Genecards
Cervical Cancer	POGZ	Genecards
Cervical Cancer	HPN	Genecards
Cervical Cancer	KRT4	Genecards
Cervical Cancer	VEGFB	Genecards
Cervical Cancer	CRY1	Genecards
Cervical Cancer	MUC4	Genecards
Cervical Cancer	PINX1	Genecards
Cervical Cancer	GNL3	Genecards
Cervical Cancer	UBE2E3	Genecards
Cervical Cancer	KMT2A	Genecards
Cervical Cancer	FANCL	Genecards
Cervical Cancer	MSH5	Genecards
Cervical Cancer	GLE1	Genecards
Cervical Cancer	BOD1	Genecards
Cervical Cancer	NGDN	Genecards
Cervical Cancer	PIH1D1	Genecards
Cervical Cancer	PRR14	Genecards
Cervical Cancer	SLX1A	Genecards
Cervical Cancer	ZSCAN23	Genecards
Cervical Cancer	ENSG00000262049	Genecards
Cervical Cancer	IFNGR2	Genecards
Cervical Cancer	HDAC3	Genecards
Cervical Cancer	PARK7	Genecards
Cervical Cancer	RAP1B	Genecards
Cervical Cancer	TUBB2B	Genecards
Cervical Cancer	VASP	Genecards
Cervical Cancer	COPA	Genecards
Cervical Cancer	EIF2B5	Genecards
Cervical Cancer	HNRNPH1	Genecards
Cervical Cancer	ARPC1B	Genecards
Cervical Cancer	PTBP2	Genecards
Cervical Cancer	STOM	Genecards
Cervical Cancer	CCT4	Genecards
Cervical Cancer	CCT8	Genecards
Cervical Cancer	RPL23	Genecards
Cervical Cancer	SNX9	Genecards
Cervical Cancer	CORO1C	Genecards
Cervical Cancer	DNAH5	Genecards
Cervical Cancer	PREB	Genecards
Cervical Cancer	RPL18A	Genecards
Cervical Cancer	TES	Genecards
Cervical Cancer	TRAPPC3	Genecards
Cervical Cancer	TOR3A	Genecards
Cervical Cancer	HDGFL2	Genecards
Cervical Cancer	MRTFB	Genecards
Cervical Cancer	RC3H1	Genecards
Cervical Cancer	THRAP3	Genecards
Cervical Cancer	GTF3C5	Genecards
Cervical Cancer	RRP9	Genecards
Cervical Cancer	SACM1L	Genecards
Cervical Cancer	QPCTL	Genecards
Cervical Cancer	LHX6	Genecards
Cervical Cancer	PRKACA	Genecards
Cervical Cancer	LGR6	Genecards
Cervical Cancer	EIF4A3	Genecards
Cervical Cancer	LPCAT1	Genecards
Cervical Cancer	BRSK1	Genecards
Cervical Cancer	HK1	Genecards
Cervical Cancer	PRKCB	Genecards
Cervical Cancer	TFAM	Genecards
Cervical Cancer	HSDL2	Genecards
Cervical Cancer	RIPOR2	Genecards
Cervical Cancer	TMC6	Genecards
Cervical Cancer	MIR190A	Genecards
Cervical Cancer	IL7R	Genecards
Cervical Cancer	DPYSL5	Genecards
Cervical Cancer	SRSF2	Genecards
Cervical Cancer	TELO2	Genecards
Cervical Cancer	ECD	Genecards
Cervical Cancer	IRF2BP2	Genecards
Cervical Cancer	ABT1	Genecards
Cervical Cancer	ZNF284	Genecards
Cervical Cancer	ENSG00000260274	Genecards
Cervical Cancer	AXL	Genecards
Cervical Cancer	LINC00240	Genecards
Cervical Cancer	AURKB	Genecards
Cervical Cancer	FZD7	Genecards
Cervical Cancer	LCN2	Genecards
Cervical Cancer	MIR9-3	Genecards
Cervical Cancer	MIR139	Genecards
Cervical Cancer	HSPA9	Genecards
Cervical Cancer	EPPK1	Genecards
Cervical Cancer	DNM2	Genecards
Cervical Cancer	USP8	Genecards
Cervical Cancer	MTCH1	Genecards
Cervical Cancer	NTRK2	Genecards
Cervical Cancer	PPP1R13L	Genecards
Cervical Cancer	RACGAP1	Genecards
Cervical Cancer	GNAI2	Genecards
Cervical Cancer	PSMA6	Genecards
Cervical Cancer	CTBP2	Genecards
Cervical Cancer	GART	Genecards
Cervical Cancer	TAF15	Genecards
Cervical Cancer	EEF1D	Genecards
Cervical Cancer	FAF2	Genecards
Cervical Cancer	PPP2R5A	Genecards
Cervical Cancer	RABGGTA	Genecards
Cervical Cancer	RPS8	Genecards
Cervical Cancer	SERPINB9	Genecards
[truncated: 48,013 more rows]
